# Supplementary material for: Analysis of immune characteristics and inflammatory mechanisms in COPD patients: a multi-layered study combining bulk and single-cell transcriptome analysis and machine learning
Source: Front Med (Lausanne). 2025 Jul 21;12:1592802. doi: 10.3389/fmed.2025.1592802 (PMC12318759; doi:10.3389/fmed.2025.1592802)
Supplement: Supplementary file 6 [file Table_6.xlsx]

## Sheet: Supplementary Table 6
Accession	1:DISEASE STATE	1:SEX	1:GOLD STAGE	1:SMOKER?	1:AGE
GSM1149948	Control	1-Male	0-At Risk	2-Ever (>100)	75
GSM1149950	Interstitial lung disease	1-Male		2-Ever (>100)	54
GSM1149951	Control	1-Male	0-At Risk	2-Ever (>100)	48
GSM1149952	Interstitial lung disease	1-Male		2-Ever (>100)	67
GSM1149958	Control	1-Male	0-At Risk		62
GSM1149962	Control	2-Female	0-At Risk		65
GSM1149963	Control	2-Female	0-At Risk	1-Current	63
GSM1149966	Control	2-Female	0-At Risk	3-Never	73
GSM1149971	Control	1-Male	0-At Risk	2-Ever (>100)	82
GSM1149975	Control	2-Female	0-At Risk	2-Ever (>100)	72
GSM1149981	Control	2-Female	0-At Risk	2-Ever (>100)	82
GSM1149985	Interstitial lung disease	1-Male		3-Never	54
GSM1149987	Control	1-Male	0-At Risk	2-Ever (>100)	68
GSM1149988	Control	2-Female	0-At Risk	3-Never	56
GSM1149992	Control	2-Female	0-At Risk	2-Ever (>100)	73
GSM1149993	Interstitial lung disease	2-Female		2-Ever (>100)	58
GSM1149996	Interstitial lung disease	1-Male		2-Ever (>100)	62
GSM1149998	Control	1-Male	0-At Risk	3-Never	74
GSM1150001	Control	1-Male	0-At Risk	3-Never	60
GSM1150010	Interstitial lung disease	2-Female	0-At Risk	2-Ever (>100)	70
GSM1150012	Control	2-Female	0-At Risk	2-Ever (>100)	49
GSM1150014	Control	1-Male	0-At Risk	2-Ever (>100)	65
GSM1150017	Control	1-Male	0-At Risk	3-Never	72
GSM1150030	Control	2-Female	0-At Risk	2-Ever (>100)	46
GSM1150031	Control	1-Male	0-At Risk	2-Ever (>100)	58
GSM1150032	Control	2-Female	0-At Risk	2-Ever (>100)	62
GSM1150037	Control	2-Female	0-At Risk	2-Ever (>100)	82
GSM1150040	Control	2-Female	0-At Risk	3-Never	52
GSM1150041	Control	2-Female	0-At Risk		52
GSM1150053	Control	1-Male	0-At Risk	2-Ever (>100)	63
GSM1150055	Control	1-Male	0-At Risk	2-Ever (>100)	58
GSM1150056	Interstitial lung disease	1-Male		2-Ever (>100)	53
GSM1150067	Interstitial lung disease	1-Male		2-Ever (>100)	70
GSM1150070	Control	2-Female	0-At Risk	3-Never	32
GSM1150075	Control	2-Female	0-At Risk	3-Never	80
GSM1150078	Control	2-Female	0-At Risk		64
GSM1150080	Control	1-Male	0-At Risk	2-Ever (>100)	73
GSM1150081	Control	2-Female	0-At Risk		44
GSM1150085	Control	1-Male	0-At Risk		53
GSM1150089	Interstitial lung disease	1-Male		3-Never	72
GSM1150090	Control	2-Female	0-At Risk	3-Never	57
GSM1150100	Interstitial lung disease	1-Male		2-Ever (>100)	56
GSM1150119	Interstitial lung disease	1-Male		2-Ever (>100)	64
GSM1150122	Interstitial lung disease	1-Male	0-At Risk	2-Ever (>100)	65
GSM1150143	Control	1-Male	0-At Risk	2-Ever (>100)	59
GSM1150144	Control	2-Female	0-At Risk		61
GSM1150145	Chronic Obstructive Lung Disease	1-Male	4-Very Severe COPD	2-Ever (>100)	51
GSM1150146	Control	2-Female	0-At Risk	2-Ever (>100)	49
GSM1150147	Chronic Obstructive Lung Disease	1-Male	1-Mild COPD	2-Ever (>100)	64
GSM1150148	Control	1-Male	0-At Risk	2-Ever (>100)	60
GSM1150149	Control	1-Male	0-At Risk		77
GSM1150150	Control	1-Male	0-At Risk	2-Ever (>100)	65
GSM1150151	Control	2-Female	0-At Risk	2-Ever (>100)	65
GSM1150152	Control	2-Female	0-At Risk	2-Ever (>100)	67
GSM1150153	Control	2-Female	0-At Risk	3-Never	77
GSM1150154	Control	1-Male	0-At Risk		46
GSM1150155	Interstitial lung disease	1-Male		3-Never	49
GSM1150156	Control	2-Female	0-At Risk	2-Ever (>100)	63
GSM1150157	Control	1-Male	0-At Risk	2-Ever (>100)	60
GSM1150158	Control	1-Male	0-At Risk	2-Ever (>100)	60
GSM1150159	Control	2-Female	0-At Risk	3-Never	79
GSM1150160	Control	1-Male	0-At Risk	2-Ever (>100)	64
GSM1150161	Control	1-Male	0-At Risk	2-Ever (>100)	74
GSM1150162	Chronic Obstructive Lung Disease	2-Female	4-Very Severe COPD	2-Ever (>100)	48
GSM1150163	Interstitial lung disease	1-Male		3-Never	47
GSM1150164	Chronic Obstructive Lung Disease	2-Female	4-Very Severe COPD	2-Ever (>100)	60
GSM1150165	Control	2-Female	0-At Risk	3-Never	47
GSM1150166	Chronic Obstructive Lung Disease	1-Male	0-At Risk	3-Never	73
GSM1150167	Control	1-Male	0-At Risk	2-Ever (>100)	60
GSM1150168	Control	1-Male	0-At Risk	3-Never	57
GSM1150169	Interstitial lung disease	2-Female		2-Ever (>100)	62
GSM1150170	Chronic Obstructive Lung Disease	2-Female	4-Very Severe COPD	2-Ever (>100)	63
GSM1150171	Control	2-Female	0-At Risk	2-Ever (>100)	55
GSM1150172	Interstitial lung disease	2-Female		1-Current	41
GSM1150173	Interstitial lung disease	1-Male		3-Never	67
GSM1150174	Control	1-Male	0-At Risk	2-Ever (>100)	86
GSM1150175	Control	1-Male	0-At Risk	2-Ever (>100)	87
GSM1150176	Control	1-Male	0-At Risk	2-Ever (>100)	45
GSM1150177	Interstitial lung disease	2-Female		3-Never	57
GSM1150178	Chronic Obstructive Lung Disease	1-Male	2-Moderate COPD	2-Ever (>100)	65
GSM1150179	Interstitial lung disease	2-Female	0-At Risk	3-Never	63
GSM1150180	Interstitial lung disease	1-Male	2-Moderate COPD	3-Never	52
GSM1150181	Interstitial lung disease	1-Male	0-At Risk	2-Ever (>100)	65
GSM1150182	Chronic Obstructive Lung Disease	2-Female	3-Severe COPD	2-Ever (>100)	71
GSM1150183	Interstitial lung disease	2-Female		2-Ever (>100)	43
GSM1150184	Chronic Obstructive Lung Disease	1-Male	2-Moderate COPD	2-Ever (>100)	62
GSM1150185	Chronic Obstructive Lung Disease	2-Female		2-Ever (>100)	61
GSM1150186	Chronic Obstructive Lung Disease	1-Male	2-Moderate COPD	2-Ever (>100)	63
GSM1150187	Chronic Obstructive Lung Disease	1-Male	1-Mild COPD	2-Ever (>100)	67
GSM1150188	Chronic Obstructive Lung Disease	1-Male	3-Severe COPD	2-Ever (>100)	77
GSM1150189	Chronic Obstructive Lung Disease	2-Female	3-Severe COPD	2-Ever (>100)	64
GSM1150190	Chronic Obstructive Lung Disease	1-Male	2-Moderate COPD	1-Current	71
GSM1150191	Interstitial lung disease	1-Male	0-At Risk	2-Ever (>100)	64
GSM1150192	Chronic Obstructive Lung Disease	2-Female	2-Moderate COPD	2-Ever (>100)	73
GSM1150193	Chronic Obstructive Lung Disease	2-Female	3-Severe COPD	2-Ever (>100)	77
GSM1150194	Interstitial lung disease	1-Male		2-Ever (>100)	58
GSM1150195	Interstitial lung disease	2-Female		3-Never	38
GSM1150196	Interstitial lung disease	1-Male	0-At Risk	2-Ever (>100)	62
GSM1150197	Interstitial lung disease	1-Male	0-At Risk	2-Ever (>100)	54
GSM1150198	Interstitial lung disease	1-Male	0-At Risk	3-Never	69
GSM1150199	Chronic Obstructive Lung Disease	2-Female	2-Moderate COPD	2-Ever (>100)	68
GSM1150200	Chronic Obstructive Lung Disease	2-Female	2-Moderate COPD	2-Ever (>100)	75
GSM1150201	Chronic Obstructive Lung Disease	2-Female	2-Moderate COPD	2-Ever (>100)	59
GSM1150202	Interstitial lung disease	2-Female		2-Ever (>100)	53
GSM1150203	Chronic Obstructive Lung Disease	2-Female	2-Moderate COPD	2-Ever (>100)	66
GSM1150204	Chronic Obstructive Lung Disease	1-Male	4-Very Severe COPD	2-Ever (>100)	69
GSM1150205	Interstitial lung disease	1-Male	1-Mild COPD	2-Ever (>100)	74
GSM1150206	Chronic Obstructive Lung Disease	2-Female	3-Severe COPD	2-Ever (>100)	60
GSM1150207	Interstitial lung disease	1-Male		3-Never	62
GSM1150208	Interstitial lung disease	1-Male	0-At Risk	2-Ever (>100)	72
GSM1150209	Interstitial lung disease	1-Male		3-Never	69
GSM1150210	Chronic Obstructive Lung Disease	1-Male	2-Moderate COPD	2-Ever (>100)	69
GSM1150211	Chronic Obstructive Lung Disease	1-Male	4-Very Severe COPD	2-Ever (>100)	54
GSM1150212	Chronic Obstructive Lung Disease	1-Male	2-Moderate COPD	1-Current	78
GSM1150213	Chronic Obstructive Lung Disease	2-Female	3-Severe COPD	2-Ever (>100)	71
GSM1150214	Chronic Obstructive Lung Disease	1-Male	2-Moderate COPD	2-Ever (>100)	48
GSM1150215	Chronic Obstructive Lung Disease	2-Female	2-Moderate COPD	3-Never	60
GSM1150216	Interstitial lung disease	1-Male	0-At Risk	2-Ever (>100)	39
GSM1150217	Interstitial lung disease	1-Male	1-Mild COPD	2-Ever (>100)	53
GSM1150218	Interstitial lung disease	1-Male		2-Ever (>100)	46
GSM1150219	Interstitial lung disease	1-Male			56
GSM1150220	Chronic Obstructive Lung Disease	1-Male	2-Moderate COPD	3-Never	74
GSM1150221	Interstitial lung disease	1-Male		2-Ever (>100)	65
GSM1150222	Interstitial lung disease	2-Female		2-Ever (>100)	47
GSM1150223	Chronic Obstructive Lung Disease	1-Male	0-At Risk	2-Ever (>100)	62
GSM1150224	Chronic Obstructive Lung Disease	1-Male	2-Moderate COPD	2-Ever (>100)	73
GSM1150225	Chronic Obstructive Lung Disease	2-Female	2-Moderate COPD	2-Ever (>100)	68
GSM1150226	Chronic Obstructive Lung Disease	2-Female	2-Moderate COPD	1-Current	67
GSM1150227	Interstitial lung disease	1-Male		2-Ever (>100)	60
GSM1150228	Chronic Obstructive Lung Disease	1-Male	2-Moderate COPD	2-Ever (>100)	74
GSM1150229	Interstitial lung disease	1-Male		2-Ever (>100)	69
GSM1150230	Interstitial lung disease	2-Female		3-Never	52
GSM1150231	Interstitial lung disease	1-Male			62
GSM1150232	Interstitial lung disease	1-Male	0-At Risk	3-Never	68
GSM1150233	Interstitial lung disease	1-Male		2-Ever (>100)	68
GSM1150234	Chronic Obstructive Lung Disease	1-Male	2-Moderate COPD	3-Never	78
GSM1150235	Chronic Obstructive Lung Disease	1-Male	3-Severe COPD	2-Ever (>100)	75
GSM1150236	Chronic Obstructive Lung Disease	1-Male	1-Mild COPD	2-Ever (>100)	73
GSM1150237	Chronic Obstructive Lung Disease	1-Male	2-Moderate COPD	2-Ever (>100)	69
GSM1150238	Chronic Obstructive Lung Disease	1-Male	2-Moderate COPD	2-Ever (>100)	71
GSM1150239	Chronic Obstructive Lung Disease	2-Female	2-Moderate COPD	2-Ever (>100)	61
GSM1150240	Chronic Obstructive Lung Disease	2-Female	2-Moderate COPD	1-Current	64
GSM1150241	Interstitial lung disease	2-Female		2-Ever (>100)	66
GSM1150242	Chronic Obstructive Lung Disease	1-Male	2-Moderate COPD	2-Ever (>100)	66
GSM1150243	Chronic Obstructive Lung Disease	1-Male	2-Moderate COPD	2-Ever (>100)	81
GSM1150244	Interstitial lung disease	1-Male		2-Ever (>100)	68
GSM1150245	Interstitial lung disease	1-Male		3-Never	59
GSM1150246	Chronic Obstructive Lung Disease	2-Female	2-Moderate COPD	2-Ever (>100)	72
GSM1150247	Interstitial lung disease	1-Male	0-At Risk	3-Never	71
GSM1150248	Chronic Obstructive Lung Disease	2-Female	4-Very Severe COPD	2-Ever (>100)	53
GSM1150249	Chronic Obstructive Lung Disease	1-Male	2-Moderate COPD	2-Ever (>100)	63
GSM1150250	Chronic Obstructive Lung Disease	1-Male	2-Moderate COPD	3-Never	67
GSM1150251	Chronic Obstructive Lung Disease	1-Male	1-Mild COPD	2-Ever (>100)	77
GSM1150252	Interstitial lung disease	1-Male	0-At Risk	2-Ever (>100)	58
GSM1150253	Chronic Obstructive Lung Disease	1-Male	3-Severe COPD	2-Ever (>100)	66
GSM1150254	Chronic Obstructive Lung Disease	1-Male	1-Mild COPD	2-Ever (>100)	54
GSM1150255	Chronic Obstructive Lung Disease	1-Male	3-Severe COPD	2-Ever (>100)	52
GSM1150256	Interstitial lung disease	1-Male			45
GSM1150257	Interstitial lung disease	1-Male	0-At Risk	3-Never	69
GSM1150258	Chronic Obstructive Lung Disease	1-Male	1-Mild COPD	2-Ever (>100)	72
GSM1150259	Interstitial lung disease	2-Female	0-At Risk	2-Ever (>100)	62
GSM1150260	Interstitial lung disease	2-Female	0-At Risk	2-Ever (>100)	72
GSM1150261	Chronic Obstructive Lung Disease	1-Male	2-Moderate COPD	2-Ever (>100)	72
GSM1150262	Chronic Obstructive Lung Disease	1-Male	4-Very Severe COPD	2-Ever (>100)	68
GSM1150263	Chronic Obstructive Lung Disease	2-Female	2-Moderate COPD	2-Ever (>100)	70
GSM1150264	Interstitial lung disease	2-Female	0-At Risk	3-Never	74
GSM1150265	Chronic Obstructive Lung Disease	1-Male	2-Moderate COPD	2-Ever (>100)	59
GSM1150266	Chronic Obstructive Lung Disease	2-Female	4-Very Severe COPD	2-Ever (>100)	58
GSM1150267	Interstitial lung disease	1-Male		2-Ever (>100)	57
GSM1150268	Chronic Obstructive Lung Disease	2-Female	3-Severe COPD	2-Ever (>100)	70
GSM1150269	Chronic Obstructive Lung Disease	2-Female	3-Severe COPD	1-Current	65
GSM1150270	Interstitial lung disease	1-Male		3-Never	69
GSM1150271	Interstitial lung disease	2-Female	0-At Risk	2-Ever (>100)	67
GSM1150272	Chronic Obstructive Lung Disease	2-Female	2-Moderate COPD	1-Current	64
GSM1150273	Interstitial lung disease	1-Male		3-Never	73
GSM1150274	Chronic Obstructive Lung Disease	1-Male	1-Mild COPD	2-Ever (>100)	74
GSM1150275	Chronic Obstructive Lung Disease	1-Male	1-Mild COPD	2-Ever (>100)	73
GSM1150276	Chronic Obstructive Lung Disease	1-Male	2-Moderate COPD	2-Ever (>100)	74
GSM1150277	Interstitial lung disease	1-Male	0-At Risk	2-Ever (>100)	40
GSM1150278	Chronic Obstructive Lung Disease	1-Male	1-Mild COPD	2-Ever (>100)	77
GSM1150279	Chronic Obstructive Lung Disease	2-Female	1-Mild COPD	2-Ever (>100)	72
GSM1150280	Interstitial lung disease	2-Female	0-At Risk	2-Ever (>100)	49
GSM1150281	Interstitial lung disease	1-Male		2-Ever (>100)	66
GSM1150282	Interstitial lung disease	2-Female	0-At Risk	3-Never	54
GSM1150283	Chronic Obstructive Lung Disease	1-Male	2-Moderate COPD	1-Current	71
GSM1150284	Chronic Obstructive Lung Disease	2-Female	2-Moderate COPD	2-Ever (>100)	78
GSM1150285	Chronic Obstructive Lung Disease	2-Female	2-Moderate COPD	2-Ever (>100)	80
GSM1150286	Interstitial lung disease	2-Female		3-Never	45
GSM1150287	Interstitial lung disease	1-Male	4-Very Severe COPD	2-Ever (>100)	47
GSM1150288	Chronic Obstructive Lung Disease	2-Female	2-Moderate COPD	2-Ever (>100)	57
GSM1150289	Interstitial lung disease	2-Female	0-At Risk	2-Ever (>100)	68
GSM1150290	Chronic Obstructive Lung Disease	1-Male	1-Mild COPD	2-Ever (>100)	76
GSM1150291	Chronic Obstructive Lung Disease	2-Female	3-Severe COPD	3-Never	61
GSM1150292	Interstitial lung disease	2-Female		2-Ever (>100)	59
GSM1150293	Chronic Obstructive Lung Disease	1-Male	2-Moderate COPD	2-Ever (>100)	73
GSM1150294	Chronic Obstructive Lung Disease	2-Female	2-Moderate COPD	2-Ever (>100)	82
GSM1150295	Chronic Obstructive Lung Disease	2-Female	2-Moderate COPD	2-Ever (>100)	59
GSM1150296	Chronic Obstructive Lung Disease	2-Female	4-Very Severe COPD	2-Ever (>100)	48
GSM1150297	Chronic Obstructive Lung Disease	2-Female	2-Moderate COPD	1-Current	59
GSM1150298	Chronic Obstructive Lung Disease	1-Male	2-Moderate COPD	2-Ever (>100)	76
GSM1150299	Interstitial lung disease	2-Female	0-At Risk	3-Never	69
GSM1150300	Chronic Obstructive Lung Disease	2-Female	2-Moderate COPD	2-Ever (>100)	58
GSM1150301	Chronic Obstructive Lung Disease	1-Male	2-Moderate COPD	2-Ever (>100)	68
GSM1150302	Interstitial lung disease	1-Male		2-Ever (>100)	68
GSM1150303	Chronic Obstructive Lung Disease	1-Male	1-Mild COPD	2-Ever (>100)	78
GSM1150304	Chronic Obstructive Lung Disease	1-Male	4-Very Severe COPD	2-Ever (>100)	73
GSM1150305	Chronic Obstructive Lung Disease	2-Female	2-Moderate COPD	2-Ever (>100)	84
GSM1150306	Interstitial lung disease	1-Male		2-Ever (>100)	53
GSM1150307	Chronic Obstructive Lung Disease	1-Male	4-Very Severe COPD	2-Ever (>100)	62
GSM1150308	Chronic Obstructive Lung Disease	1-Male	2-Moderate COPD	2-Ever (>100)	72
GSM1150309	Chronic Obstructive Lung Disease	1-Male	2-Moderate COPD	2-Ever (>100)	76
GSM1150310	Interstitial lung disease	1-Male	0-At Risk	2-Ever (>100)	80
GSM1150311	Chronic Obstructive Lung Disease	2-Female	2-Moderate COPD	2-Ever (>100)	78
GSM1150312	Chronic Obstructive Lung Disease	2-Female	2-Moderate COPD	2-Ever (>100)	67
GSM1150313	Interstitial lung disease	1-Male		2-Ever (>100)	65
GSM1150314	Interstitial lung disease	2-Female	3-Severe COPD	3-Never	52
GSM1150315	Chronic Obstructive Lung Disease	2-Female	1-Mild COPD	2-Ever (>100)	73
GSM1150316	Chronic Obstructive Lung Disease	1-Male	3-Severe COPD	2-Ever (>100)	64
GSM1150317	Interstitial lung disease	1-Male		2-Ever (>100)	72
GSM1150318	Chronic Obstructive Lung Disease	2-Female	2-Moderate COPD	1-Current	55
GSM1150319	Interstitial lung disease	2-Female		2-Ever (>100)	55
GSM1150321	Chronic Obstructive Lung Disease	2-Female	0-At Risk	3-Never	58
GSM1150331	Chronic Obstructive Lung Disease	2-Female	2-Moderate COPD	2-Ever (>100)	78
GSM1150332	Chronic Obstructive Lung Disease	1-Male	4-Very Severe COPD	2-Ever (>100)	54
GSM1150334	Chronic Obstructive Lung Disease	1-Male	4-Very Severe COPD	2-Ever (>100)	63
GSM1150336	Chronic Obstructive Lung Disease	1-Male	2-Moderate COPD	2-Ever (>100)	60
GSM1150338	Chronic Obstructive Lung Disease	1-Male	2-Moderate COPD	1-Current	46
GSM1150339	Chronic Obstructive Lung Disease	1-Male	1-Mild COPD	2-Ever (>100)	63
GSM1150341	Chronic Obstructive Lung Disease	1-Male	1-Mild COPD	2-Ever (>100)	68
GSM1150343	Chronic Obstructive Lung Disease	1-Male	2-Moderate COPD	2-Ever (>100)	67
GSM1150344	Chronic Obstructive Lung Disease	1-Male	2-Moderate COPD	2-Ever (>100)	68
GSM1150346	Chronic Obstructive Lung Disease	2-Female	4-Very Severe COPD	2-Ever (>100)	57
GSM1150347	Interstitial lung disease	2-Female		2-Ever (>100)	77
GSM1150349	Chronic Obstructive Lung Disease	1-Male	0-At Risk	3-Never	64
GSM1150351	Chronic Obstructive Lung Disease	1-Male	2-Moderate COPD	2-Ever (>100)	65
GSM1150352	Chronic Obstructive Lung Disease	1-Male	2-Moderate COPD	2-Ever (>100)	68
GSM1150353	Chronic Obstructive Lung Disease	1-Male	3-Severe COPD	2-Ever (>100)	68
GSM1150354	Interstitial lung disease	1-Male		3-Never	58
GSM1150355	Interstitial lung disease	1-Male	0-At Risk	2-Ever (>100)	69
GSM1150357	Chronic Obstructive Lung Disease	1-Male	4-Very Severe COPD	2-Ever (>100)	64
GSM1150358	Chronic Obstructive Lung Disease	2-Female	1-Mild COPD	2-Ever (>100)	78
GSM1150359	Chronic Obstructive Lung Disease	1-Male	2-Moderate COPD	2-Ever (>100)	68
GSM1150361	Interstitial lung disease	1-Male		3-Never	43
GSM1150362	Chronic Obstructive Lung Disease	2-Female	4-Very Severe COPD	2-Ever (>100)	58
GSM1150363	Interstitial lung disease	2-Female		3-Never	73
GSM1150364	Chronic Obstructive Lung Disease	2-Female	1-Mild COPD	3-Never	69
GSM1150365	Interstitial lung disease	2-Female		3-Never	70
GSM1150366	Interstitial lung disease	1-Male		2-Ever (>100)	63
GSM1150367	Interstitial lung disease	1-Male		2-Ever (>100)	52
GSM1150368	Interstitial lung disease	2-Female		2-Ever (>100)	51
GSM1150369	Chronic Obstructive Lung Disease	1-Male	2-Moderate COPD	2-Ever (>100)	70
GSM1150370	Interstitial lung disease	1-Male		3-Never	68
GSM1150371	Interstitial lung disease	1-Male		2-Ever (>100)	48
GSM1150372	Interstitial lung disease	2-Female	0-At Risk	2-Ever (>100)	68
GSM1150373	Control	2-Female	0-At Risk	3-Never	51
GSM1150374	Interstitial lung disease	1-Male		1-Current	55
GSM1150375	Interstitial lung disease	1-Male		3-Never	64
GSM1150376	Control	1-Male	0-At Risk	2-Ever (>100)	73
GSM1150377	Interstitial lung disease	2-Female	0-At Risk	2-Ever (>100)	64
GSM1150378	Interstitial lung disease	2-Female		3-Never	76
GSM1150379	Interstitial lung disease	1-Male	0-At Risk	2-Ever (>100)	61
GSM1150380	Interstitial lung disease	1-Male		2-Ever (>100)	55
GSM1150381	Control	2-Female	0-At Risk	2-Ever (>100)	75
GSM1150382	Interstitial lung disease	1-Male		2-Ever (>100)	60
GSM1150383	Chronic Obstructive Lung Disease	2-Female	2-Moderate COPD	2-Ever (>100)	54
GSM1150384	Interstitial lung disease	2-Female	0-At Risk	3-Never	73
GSM1150385	Interstitial lung disease	1-Male	0-At Risk	2-Ever (>100)	79
GSM1150386	Interstitial lung disease	2-Female		2-Ever (>100)	50
GSM1150387	Interstitial lung disease	1-Male		3-Never	57
GSM1150388	Chronic Obstructive Lung Disease	2-Female	3-Severe COPD	2-Ever (>100)	49
GSM1150389	Chronic Obstructive Lung Disease	1-Male	3-Severe COPD	1-Current	45
GSM1150390	Interstitial lung disease	2-Female		3-Never	45
GSM1150391	Interstitial lung disease	2-Female		2-Ever (>100)	62
GSM1150392	Interstitial lung disease	1-Male	2-Moderate COPD	3-Never	68
GSM1150393	Chronic Obstructive Lung Disease	2-Female	3-Severe COPD	2-Ever (>100)	71
GSM1150394	Control	1-Male	0-At Risk	2-Ever (>100)	71
GSM1150395	Interstitial lung disease	1-Male		2-Ever (>100)	71
GSM1150396	Chronic Obstructive Lung Disease	2-Female	4-Very Severe COPD	2-Ever (>100)	67
GSM1150397	Interstitial lung disease	2-Female	0-At Risk	2-Ever (>100)	40
GSM1150398	Interstitial lung disease	1-Male		3-Never	66
GSM1150399	Interstitial lung disease	1-Male		3-Never	77
GSM1150400	Interstitial lung disease	2-Female		3-Never	70
GSM1150401	Interstitial lung disease	2-Female	0-At Risk	3-Never	73
GSM1150402	Control	2-Female	0-At Risk	2-Ever (>100)	45
GSM1150403	Control	2-Female	0-At Risk	3-Never	60
GSM1150404	Interstitial lung disease	1-Male	0-At Risk	3-Never	70
GSM1150405	Control	2-Female	0-At Risk	2-Ever (>100)	71
GSM1150406	Chronic Obstructive Lung Disease	2-Female	3-Severe COPD	2-Ever (>100)	70
GSM1150407	Interstitial lung disease	2-Female		3-Never	66
GSM1150408	Chronic Obstructive Lung Disease	2-Female	4-Very Severe COPD	2-Ever (>100)	67
GSM1150409	Chronic Obstructive Lung Disease	1-Male	2-Moderate COPD	2-Ever (>100)	67
GSM1150410	Interstitial lung disease	1-Male		3-Never	66
GSM1150411	Interstitial lung disease	1-Male		3-Never	68
GSM1150412	Interstitial lung disease	1-Male		2-Ever (>100)	72
GSM1150413	Control	2-Female	0-At Risk	2-Ever (>100)	62
GSM1150414	Chronic Obstructive Lung Disease	1-Male	3-Severe COPD	2-Ever (>100)	60
GSM1150415	Interstitial lung disease	2-Female	0-At Risk	2-Ever (>100)	74
GSM1150416	Interstitial lung disease	1-Male		2-Ever (>100)	79
GSM1150417	Control	2-Female	0-At Risk	3-Never	66
GSM1150418	Interstitial lung disease	2-Female		2-Ever (>100)	59
GSM1150419	Chronic Obstructive Lung Disease	1-Male	4-Very Severe COPD	2-Ever (>100)	64
GSM1150420	Interstitial lung disease	2-Female	3-Severe COPD	2-Ever (>100)	56
GSM1150421	Interstitial lung disease	2-Female		3-Never	50
GSM1150422	Interstitial lung disease	1-Male		3-Never	56
GSM1150423	Control	1-Male	0-At Risk	3-Never	70
GSM1150424	Interstitial lung disease	1-Male		2-Ever (>100)	67
GSM1150425	Interstitial lung disease	1-Male			74
GSM1150426	Interstitial lung disease	1-Male		3-Never	65
GSM1150427	Interstitial lung disease	2-Female		2-Ever (>100)	53
GSM1150428	Interstitial lung disease	1-Male		2-Ever (>100)	62
GSM1150429	Interstitial lung disease	1-Male		2-Ever (>100)	63
GSM1150430	Chronic Obstructive Lung Disease	1-Male	4-Very Severe COPD	2-Ever (>100)	71
GSM1150431	Interstitial lung disease	2-Female		2-Ever (>100)	62
GSM1150432	Interstitial lung disease	2-Female		2-Ever (>100)	60
GSM1150433	Control	2-Female	0-At Risk	3-Never	72
GSM1150434	Chronic Obstructive Lung Disease	2-Female	4-Very Severe COPD	2-Ever (>100)	62
GSM1150435	Control	2-Female	0-At Risk	2-Ever (>100)	44
GSM1150436	Interstitial lung disease	1-Male	0-At Risk	3-Never	74
GSM1150437	Chronic Obstructive Lung Disease	2-Female	2-Moderate COPD	2-Ever (>100)	60
GSM1150438	Control	2-Female	0-At Risk	3-Never	59
GSM1150439	Interstitial lung disease	2-Female		3-Never	51
GSM1150440	Interstitial lung disease	2-Female		3-Never	46
GSM1150441	Interstitial lung disease	2-Female		2-Ever (>100)	63
GSM1150442	Interstitial lung disease	1-Male	0-At Risk	2-Ever (>100)	69
GSM1150443	Control	1-Male	0-At Risk	2-Ever (>100)	75
GSM1150444	Control	2-Female	0-At Risk		60
GSM1150445	Interstitial lung disease	2-Female	0-At Risk	2-Ever (>100)	42
GSM1150446	Interstitial lung disease	1-Male		3-Never	62
GSM1150447	Control	2-Female	0-At Risk	3-Never	42
GSM1150448	Interstitial lung disease	2-Female		2-Ever (>100)	69
GSM1150449	Interstitial lung disease	1-Male	0-At Risk	2-Ever (>100)	60
GSM1150450	Chronic Obstructive Lung Disease	1-Male	3-Severe COPD	2-Ever (>100)	72
GSM1150451	Interstitial lung disease	1-Male	0-At Risk		77
GSM1150452	Control	1-Male	0-At Risk	2-Ever (>100)	74
GSM1150453	Interstitial lung disease	2-Female		3-Never	45
GSM1150454	Interstitial lung disease	1-Male		2-Ever (>100)	58
GSM1150455	Interstitial lung disease	2-Female		2-Ever (>100)	63
GSM1150456	Interstitial lung disease	1-Male		3-Never	45
GSM1150457	Control	1-Male	0-At Risk	3-Never	34
GSM1150458	Chronic Obstructive Lung Disease	1-Male	2-Moderate COPD	2-Ever (>100)	52
GSM1150459	Control	1-Male	0-At Risk	2-Ever (>100)	75
GSM1150460	Interstitial lung disease	2-Female	0-At Risk	3-Never	70
GSM1150461	Interstitial lung disease	2-Female	0-At Risk	2-Ever (>100)	64
GSM1150462	Chronic Obstructive Lung Disease	1-Male	2-Moderate COPD	2-Ever (>100)	80
GSM1150463	Control	1-Male	0-At Risk	2-Ever (>100)	72
GSM1150464	Chronic Obstructive Lung Disease	2-Female	2-Moderate COPD	2-Ever (>100)	76
GSM1150465	Chronic Obstructive Lung Disease	1-Male	4-Very Severe COPD	2-Ever (>100)	28
GSM1150466	Interstitial lung disease	1-Male	0-At Risk	2-Ever (>100)	57
GSM1150467	Interstitial lung disease	1-Male	0-At Risk	2-Ever (>100)	74
GSM1150468	Control	2-Female	0-At Risk	3-Never	74
GSM1150469	Interstitial lung disease	1-Male		2-Ever (>100)	61
GSM1150470	Interstitial lung disease	2-Female		2-Ever (>100)	69
GSM1150471	Interstitial lung disease	1-Male		2-Ever (>100)	46
GSM1150472	Interstitial lung disease	2-Female		3-Never	69
GSM1150473	Control	2-Female	0-At Risk		72
GSM1150474	Interstitial lung disease	1-Male		2-Ever (>100)	23
GSM1150475	Interstitial lung disease	1-Male		2-Ever (>100)	63
GSM1150476	Chronic Obstructive Lung Disease	2-Female	4-Very Severe COPD	2-Ever (>100)	66
GSM1150477	Interstitial lung disease	2-Female	0-At Risk	3-Never	67
GSM1150478	Control	1-Male	0-At Risk	2-Ever (>100)	67
GSM1150479	Chronic Obstructive Lung Disease	2-Female	2-Moderate COPD	2-Ever (>100)	78
GSM1150480	Interstitial lung disease	2-Female		2-Ever (>100)	65
GSM1150481	Interstitial lung disease	2-Female	0-At Risk	3-Never	63
GSM1150482	Interstitial lung disease	2-Female		1-Current	41
GSM1150483	Interstitial lung disease	1-Male	2-Moderate COPD	2-Ever (>100)	67
GSM1150484	Interstitial lung disease	1-Male		2-Ever (>100)	66
GSM1150485	Interstitial lung disease	1-Male	0-At Risk	2-Ever (>100)	63
GSM1150486	Chronic Obstructive Lung Disease	2-Female	4-Very Severe COPD	2-Ever (>100)	52
GSM1150487	Interstitial lung disease	1-Male		2-Ever (>100)	52
GSM1150488	Interstitial lung disease	2-Female		2-Ever (>100)	65
GSM1150489	Interstitial lung disease	1-Male		3-Never	69
GSM1150490	Interstitial lung disease	2-Female		2-Ever (>100)	64
GSM1150491	Control	2-Female	0-At Risk	1-Current	47
GSM1150492	Chronic Obstructive Lung Disease	2-Female	4-Very Severe COPD	2-Ever (>100)	48
GSM1150493	Interstitial lung disease	1-Male	0-At Risk	2-Ever (>100)	65
GSM1150494	Interstitial lung disease	2-Female	0-At Risk	2-Ever (>100)	50
GSM1150495	Interstitial lung disease	1-Male		3-Never	63
GSM1150496	Chronic Obstructive Lung Disease	2-Female	4-Very Severe COPD	2-Ever (>100)	61
GSM1150497	Interstitial lung disease	1-Male		2-Ever (>100)	69
GSM1150498	Control	1-Male	0-At Risk	2-Ever (>100)	66
GSM1150499	Chronic Obstructive Lung Disease	2-Female	3-Severe COPD	2-Ever (>100)	68
GSM1150500	Interstitial lung disease	1-Male		3-Never	59
GSM1150501	Control	2-Female	0-At Risk	3-Never	71
GSM1150502	Chronic Obstructive Lung Disease	1-Male	2-Moderate COPD	2-Ever (>100)	46
GSM1150503	Interstitial lung disease	2-Female	0-At Risk	2-Ever (>100)	69
GSM1150504	Interstitial lung disease	1-Male		2-Ever (>100)	78
GSM1150505	Interstitial lung disease	2-Female	0-At Risk	2-Ever (>100)	51
GSM1150506	Control	2-Female	0-At Risk	2-Ever (>100)	72
GSM1150507	Chronic Obstructive Lung Disease	1-Male	2-Moderate COPD	2-Ever (>100)	60
GSM1150508	Chronic Obstructive Lung Disease	2-Female	2-Moderate COPD	2-Ever (>100)	61
GSM1150509	Control	2-Female	0-At Risk	2-Ever (>100)	73
GSM1150510	Interstitial lung disease	2-Female		3-Never	60
GSM1150511	Interstitial lung disease	2-Female		3-Never	52
GSM1150512	Chronic Obstructive Lung Disease	2-Female	2-Moderate COPD	2-Ever (>100)	67
GSM1150513	Interstitial lung disease	2-Female	0-At Risk	2-Ever (>100)	72
GSM1150514	Chronic Obstructive Lung Disease	1-Male	4-Very Severe COPD	2-Ever (>100)	63
GSM1150515	Control	2-Female	0-At Risk	2-Ever (>100)	77
GSM1150516	Control	2-Female	0-At Risk	2-Ever (>100)	70
GSM1150517	Control	2-Female	0-At Risk	2-Ever (>100)	65
GSM1150518	Interstitial lung disease	2-Female		2-Ever (>100)	61
GSM1150519	Interstitial lung disease	1-Male		1-Current	65
GSM1150520	Chronic Obstructive Lung Disease	2-Female	2-Moderate COPD	2-Ever (>100)	73
GSM1150521	Interstitial lung disease	2-Female		3-Never	59
GSM1150522	Interstitial lung disease	2-Female	0-At Risk		24
GSM1150523	Chronic Obstructive Lung Disease	1-Male	3-Severe COPD	2-Ever (>100)	79
GSM1150524	Interstitial lung disease	2-Female		3-Never	51
GSM1150525	Interstitial lung disease	1-Male		2-Ever (>100)	54
GSM1150526	Control	1-Male	0-At Risk	2-Ever (>100)	67
GSM1150527	Control	2-Female	0-At Risk	2-Ever (>100)	68
GSM1150528	Interstitial lung disease	2-Female	0-At Risk	2-Ever (>100)	66
GSM1150529	Interstitial lung disease	1-Male	0-At Risk		72
GSM1150530	Interstitial lung disease	1-Male		2-Ever (>100)	65
GSM1150531	Control	2-Female	0-At Risk	2-Ever (>100)	60
GSM1150532	Interstitial lung disease	1-Male	0-At Risk	2-Ever (>100)	82
GSM1150533	Interstitial lung disease	1-Male		2-Ever (>100)	72
GSM1150534	Interstitial lung disease	1-Male		2-Ever (>100)	80
GSM1150535	Interstitial lung disease	2-Female		3-Never	65
GSM1150536	Interstitial lung disease	2-Female		3-Never	60
GSM1150537	Control	2-Female	0-At Risk	3-Never	63
GSM1150538	Interstitial lung disease	2-Female	3-Severe COPD	3-Never	57
GSM1150539	Chronic Obstructive Lung Disease	2-Female	2-Moderate COPD	2-Ever (>100)	61
GSM1150540	Interstitial lung disease	2-Female	0-At Risk	3-Never	77
GSM1150541	Interstitial lung disease	1-Male		2-Ever (>100)	57
GSM1150542	Interstitial lung disease	1-Male	0-At Risk	3-Never	80
GSM1150543	Control	1-Male	0-At Risk	2-Ever (>100)	64
GSM1150544	Chronic Obstructive Lung Disease	1-Male	4-Very Severe COPD	2-Ever (>100)	60
GSM1150545	Interstitial lung disease	2-Female	0-At Risk	3-Never	71
GSM1150546	Interstitial lung disease	2-Female	0-At Risk	3-Never	71
GSM1150547	Interstitial lung disease	1-Male		2-Ever (>100)	63
