# Supplementary material for: Analysis of immune characteristics and inflammatory mechanisms in COPD patients: a multi-layered study combining bulk and single-cell transcriptome analysis and machine learning
Source: Front Med (Lausanne). 2025 Jul 21;12:1592802. doi: 10.3389/fmed.2025.1592802 (PMC12318759; doi:10.3389/fmed.2025.1592802)
Supplement: Supplementary file 7 [file Table_7.xlsx]

## Sheet: TMEscores
ID	StromalScore	ImmuneScore	ESTIMATEScore	TumorPurity
GSM101095_Control	-1935.46	1161.87	-773.584	0.881657
GSM101096_Control	-1333	2135.14	802.141	0.750001
GSM101097_Control	-2169.8	650.673	-1519.13	0.927922
GSM101098_Control	-2214.42	482.729	-1731.69	0.9391
GSM101100_Control	-2314.85	575.024	-1739.83	0.93951
GSM101101_Control	-2266.11	323.142	-1942.96	0.949304
GSM101102_Control	-2071.12	635.407	-1435.72	0.923289
GSM101103_Control	-1972.41	925.541	-1046.86	0.899872
GSM101104_Control	-2229.33	647.877	-1581.45	0.931294
GSM101105_Control	-2592.33	206.093	-2386.24	0.967735
GSM101106_Control	-2626.47	127.162	-2499.3	0.971784
GSM101107_Control	-1525.15	1684.22	159.067	0.809006
GSM101111_Control	-1614.46	1850.48	236.022	0.802315
GSM101113_Control	-2479.92	335.962	-2143.96	0.958164
GSM101114_Control	-1965.25	926.782	-1038.47	0.899334
GSM101115_Control	-2384.78	449.215	-1935.56	0.948962
GSM101116_Control	-2628.95	85.0341	-2543.91	0.973307
GSM114089_Control	-2103.69	523.82	-1579.87	0.931209
GSM114090_Control	-1670.4	1044.37	-626.032	0.87123
GSM190149_Control	-2067.99	469.657	-1598.33	0.932193
GSM190150_Control	-2155.69	904.786	-1250.9	0.91253
GSM190151_Control	-1877.89	602.563	-1275.32	0.91399
GSM190152_Control	-2304.57	419.814	-1884.75	0.946583
GSM190153_Control	-1838.87	573.927	-1264.94	0.913371
GSM190154_Control	-1918.69	1192.32	-726.366	0.878365
GSM190155_Control	-2245.89	255.222	-1990.66	0.951482
GSM190156_Control	-1775.41	795.866	-979.543	0.895518
GSM252871_Control	-2297.84	222.987	-2074.85	0.955211
GSM252876_Control	-2077.7	579.138	-1498.56	0.926793
GSM252879_Control	-1730.97	1094.04	-636.926	0.872014
GSM252880_Control	-2282.36	61.6073	-2220.75	0.961329
GSM252881_Control	-2020.6	611.545	-1409.06	0.921778
GSM252882_Control	-1887	702.688	-1184.31	0.908488
GSM252884_Control	-2321.33	152.947	-2168.38	0.959184
GSM252885_Control	-2432.4	73.5981	-2358.8	0.966713
GSM254149_Control	-2121.37	525.796	-1595.57	0.932047
GSM254150_Control	-1532.14	1623.7	91.5564	0.814792
GSM254151_Control	-1520.42	1412.1	-108.315	0.831448
GSM254152_Control	-1912.6	882.756	-1029.84	0.89878
GSM254157_Control	-1268.51	1670.87	402.361	0.787503
GSM254158_Control	-2269.18	275.459	-1993.72	0.951619
GSM254159_Control	-1634.58	963.289	-671.296	0.874473
GSM254160_Control	-2336.76	289.646	-2047.12	0.953999
GSM254161_Control	-1702.88	1278.1	-424.781	0.856351
GSM298219_Control	-2344.65	-82.1737	-2426.82	0.969219
GSM298220_Control	-1511.89	1281.44	-230.449	0.841274
GSM298221_Control	-2218.01	523.518	-1694.49	0.937209
GSM298222_Control	-1990.33	770.124	-1220.21	0.910678
GSM298223_Control	-1996.11	654.166	-1341.94	0.917914
GSM298224_Control	-1551.95	1705.78	153.822	0.809459
GSM298225_Control	-2204.69	573.626	-1631.07	0.933922
GSM298226_Control	-1855.24	1015.78	-839.452	0.886178
GSM298227_Control	-2090.7	786.075	-1304.63	0.915727
GSM298228_Control	-1876.12	1164.47	-711.654	0.877331
GSM298229_Control	-1655.13	878.754	-776.376	0.88185
GSM298230_Control	-1979.64	1121.38	-858.266	0.887455
GSM298231_Control	-2291.18	465.727	-1825.46	0.94374
GSM298232_Control	-2345.55	230.508	-2115.04	0.956941
GSM298233_Control	-2098.12	193.233	-1904.89	0.947532
GSM298234_Control	-1812.06	1247.46	-564.599	0.866768
GSM298235_Control	-1661.32	1406.14	-255.181	0.843232
GSM298236_Control	-1584.72	1192.63	-392.094	0.853864
GSM298237_Control	-2070.68	405.706	-1664.97	0.935689
GSM298238_Control	-2181.55	312.629	-1868.92	0.945831
GSM298239_Control	-2089.28	484.413	-1604.87	0.93254
GSM298240_Control	-2371.07	328.316	-2042.76	0.953807
GSM298241_Control	-1641.99	1211.43	-430.567	0.85679
GSM298242_Control	-2143.49	705.297	-1438.19	0.923428
GSM298243_Control	-2020.81	618.319	-1402.49	0.921404
GSM298244_Control	-2086.72	1276.69	-810.029	0.884169
GSM298245_Control	-2368.84	235.286	-2133.55	0.957726
GSM298246_Control	-1512.07	1448.11	-63.9613	0.827813
GSM298247_Control	-1568.81	1656.97	88.1617	0.81508
GSM300859_Control	-1588.86	1376.61	-212.255	0.839828
GSM302396_Control	-1529.67	1232.47	-297.197	0.846531
GSM302397_Control	-1853.6	688.26	-1165.34	0.907321
GSM302399_Control	-1981.11	500.951	-1480.16	0.925775
GSM350871_Control	-1683.41	1372.15	-311.261	0.847628
GSM350873_Control	-1515.46	1733.1	217.647	0.803922
GSM350874_Control	-2333.26	433.37	-1899.89	0.947297
GSM350955_Control	-2111.89	452.456	-1659.44	0.935402
GSM350956_Control	-2060.99	213.749	-1847.24	0.944793
GSM350957_Control	-1285.44	1885.07	599.63	0.769329
GSM350958_Control	-1848.11	848.009	-1000.1	0.896857
GSM364046_Control	-1400.65	2027.6	626.95	0.766761
GSM364048_Control	-2004.52	561.643	-1442.88	0.923692
GSM410161_Control	-2002.46	525.528	-1476.94	0.925596
GSM410162_Control	-1988.03	874.721	-1113.31	0.904083
GSM410163_Control	-2163.1	366.897	-1796.2	0.942312
GSM410164_Control	-1245.87	1704.71	458.841	0.782367
GSM410165_Control	-1730.21	916.93	-813.284	0.884392
GSM434049_Control	22.5439	2580.65	2603.2	0.551107
GSM434050_Control	-866.571	1889.12	1022.55	0.728213
GSM434051_Control	-2068.17	330.645	-1737.53	0.939394
GSM434052_Control	-1837.67	958.698	-878.974	0.888851
GSM434053_Control	-1666.34	1139.68	-526.659	0.863978
GSM434054_Control	-1093.45	2209.43	1115.98	0.718746
GSM434055_Control	-2047.57	481.113	-1566.46	0.93049
GSM434056_Control	-1691.84	1310.46	-381.383	0.853044
GSM434057_Control	-1751.61	953.792	-797.821	0.88333
GSM434058_Control	-1875.88	847.381	-1028.5	0.898693
GSM434059_Control	-2042.77	407.19	-1635.58	0.934158
GSM434060_Control	-2350.58	-46.9934	-2397.57	0.968153
GSM434061_Control	-1996.04	399.63	-1596.41	0.932091
GSM434062_Control	-2094.7	561.756	-1532.94	0.928676
GSM434063_Control	-1732.72	1208.8	-523.914	0.863775
GSM458579_Control	-1913.39	743.129	-1170.26	0.907625
GSM458580_Control	-2248.09	145.198	-2102.89	0.956421
GSM458581_Control	-1992.3	384.685	-1607.61	0.932685
GSM458582_Control	-2366.13	346.426	-2019.71	0.952785
GSM469991_Control	-1501.22	904.659	-596.565	0.869099
GSM470000_Control	-1601.85	1206.65	-395.201	0.854101
GSM252828_Treat	-1529.46	1551.54	22.0746	0.820662
GSM252829_Treat	-1348.03	1626.35	278.314	0.798594
GSM252830_Treat	-1497.32	1353.31	-144.008	0.834347
GSM252831_Treat	-1566.45	1106.25	-460.195	0.859024
GSM252833_Treat	-2104.57	457.838	-1646.73	0.934741
GSM252835_Treat	-1772.31	1001.63	-770.676	0.881456
GSM252836_Treat	-2084.78	524.28	-1560.5	0.930169
GSM252837_Treat	-1563.49	966.444	-597.045	0.869134
GSM252838_Treat	-1461.35	1605.02	143.674	0.810333
GSM252839_Treat	-2079.15	522.586	-1556.56	0.929956
GSM252841_Treat	-1363.83	1708.95	345.113	0.792654
GSM254163_Treat	-1467.5	1274.85	-192.643	0.838261
GSM254169_Treat	-2204.61	502.627	-1701.98	0.937592
GSM254172_Treat	-2095.15	276.172	-1818.98	0.943426
GSM254173_Treat	-954.131	2640.13	1686	0.658124
GSM254174_Treat	-1761.11	1298.05	-463.07	0.85924
GSM254175_Treat	-2273.69	73.188	-2200.51	0.960507
GSM254176_Treat	-1802.68	948.628	-854.056	0.88717
GSM364037_Treat	-1446.78	1275.98	-170.8	0.836509
GSM364038_Treat	-1570.57	924.448	-646.125	0.872674
GSM364041_Treat	-1551.05	1294	-257.053	0.843379
GSM364045_Treat	-1891.71	925.35	-966.359	0.894655
GSM434064_Treat	-1858.74	355.415	-1503.32	0.927055
