# Supplementary material for: Analysis of immune characteristics and inflammatory mechanisms in COPD patients: a multi-layered study combining bulk and single-cell transcriptome analysis and machine learning
Source: Front Med (Lausanne). 2025 Jul 21;12:1592802. doi: 10.3389/fmed.2025.1592802 (PMC12318759; doi:10.3389/fmed.2025.1592802)
Supplement: Supplementary file 8 [file Table_8.xlsx]

## Sheet: CIBERSORT-Results
id	B cells naive	B cells memory	Plasma cells	T cells CD8	T cells CD4 naive	T cells CD4 memory resting	T cells CD4 memory activated	T cells follicular helper	T cells regulatory (Tregs)	T cells gamma delta	NK cells resting	NK cells activated	Monocytes	Macrophages M0	Macrophages M1	Macrophages M2	Dendritic cells resting	Dendritic cells activated	Mast cells resting	Mast cells activated	Eosinophils	Neutrophils
GSM101095_Control	0	0	0.0352429	0.173825	0	0	0	0.129937	0.0185369	0	0	0.0573383	0.0335289	0	0.0231299	0.246546	0.0190813	0.00190521	0	0.185314	0	0.0756135
GSM101096_Control	0	0	0.0153879	0.0653117	0	0.0262301	0	0.0705342	0.0119432	0	0	0.036187	0	0.157743	0.0782559	0.110363	0.0591003	0.0162225	0	0.104568	0	0.248153
GSM101097_Control	0	0.0186508	0.03201	0.0892558	0	0.0577768	0	0.199689	0	0	0.00748867	0.0301911	0	0.01464	0.0160373	0.193485	0.0437504	0.0305069	0.070477	0.0759368	0	0.120105
GSM101098_Control	0	0	0.0251247	0.0135668	0	0.110453	0	0.209516	0	0	0.0568481	0	0	0.00108774	0.022579	0.160302	0.0280525	0.0480276	0	0.0865886	0	0.237854
GSM101100_Control	0	0	0.0475544	0.0864965	0	0.146955	0	0.132269	0.0202362	0	0	0.0533774	0	0	0.00183837	0.0992051	0.0142474	0.0670282	0.174713	0	0	0.156079
GSM101101_Control	0	0	0.0184699	0.0764846	0	0.0605791	0	0.174238	0	0	0	0.0356802	0	0	0.0301086	0.191406	0.0281177	0.0276638	0.135317	0.0900011	0	0.131934
GSM101102_Control	0.00336103	0	0.0202757	0.0617886	0	0.0329964	0	0.213775	0.0342158	0	0	0.038843	0	0.0702836	0.119689	0.17914	0.0138786	0	0	0.0976702	0	0.114083
GSM101103_Control	0	0	0.0222342	0.0764784	0	0.0081295	0	0.104175	0	0	0.0129452	0.0247809	0	0.104687	0.0564475	0.236212	0.0371186	0.00529639	0	0.20937	0	0.102124
GSM101104_Control	0.00567725	0	0.0237705	0.0958812	0	0.0694205	0	0.145405	0.0248708	0	0	0.0252349	0	0.03159	0.0511311	0.224226	0.00198049	0.0354185	0	0.168428	0	0.096966
GSM101105_Control	0	0	0.0303988	0.0931862	0	0.0381055	0	0.223129	0.0294417	0	0	0.0536635	0	0	0.0719498	0.0877789	0	0.0610485	0.224115	0.0312669	0	0.0559157
GSM101106_Control	0	0.00145595	0.0382459	0.0746015	0	0.106302	0	0.185306	0	0	0.00187509	0.035053	0	0	0.00204272	0.126071	0.000940892	0.0533748	0.19991	0.0445121	0	0.130308
GSM101107_Control	0	0	0.0317738	0.0978636	0	0.0327172	0	0.0929603	0.00855309	0	0.0163095	0	0.0117278	0.138153	0.0145191	0.186788	0.057182	0.00585316	0.0910109	0.0484731	0	0.166115
GSM101111_Control	0	0	0.0121479	0.139637	0	0.131058	0	0.117987	0	0	0.0122882	0	0	0.131018	0.0301227	0.136918	0.045805	0.0201691	0.0580958	0.00569343	0.0454975	0.113562
GSM101113_Control	0	0.0082626	0.0584469	0.122451	0	0.0474375	0	0.168903	0.0229404	0	0	0.0617676	0.00351695	0	0	0.127606	0.0219046	0.0686058	0.219999	0.00855518	0	0.0596037
GSM101114_Control	0	0	0.0303159	0.054647	0	0.0650557	0	0.0783095	0	0	0	0.0411198	0	0.0057646	0.00872794	0.2545	0.0635593	0.033326	0.210505	0	0	0.154169
GSM101115_Control	0.0330612	0	0.0268507	0.155309	0	0.0751538	0	0.136824	0.0348761	0	0.0158108	0.0339735	0.0142737	0	0.00788321	0.107357	0.00729706	0.0434116	0.241011	0	0	0.0669073
GSM101116_Control	0	0.0214253	0.0226644	0.0615103	0	0.0775329	0	0.158721	0.024791	0	0.00737638	0.031215	0	0	0.034482	0.121598	0.0382832	0.0496903	0.295369	0.0123525	0	0.0429883
GSM114089_Control	0.0322669	0	0.00911761	0.180379	0	0.0128347	0.0439887	0.0825555	0	0	0.0434166	0	0	0.0301101	0.081458	0.117275	0.0191572	0.0022138	0.246466	0	0	0.098762
GSM114090_Control	0.00434347	0.000768921	0.00436798	0	0	0.123312	0.00382093	0.00837224	0	0.00524832	0.00691159	0.0077977	0.0217175	0.109133	0.00411662	0.12738	0.078959	0.045802	0.279624	0	0.0292596	0.139065
GSM190150_Control	0.0280316	0	0	0.0947937	0	0.133389	0	0.0799224	0.0443303	0	0.0123518	0	0	0.0113178	0.0229066	0.0742391	0.0700508	0.0154297	0.26352	0	0.106805	0.0429117
GSM190151_Control	0.00588058	0	0.0199994	0.0108691	0.0181809	0.186874	0	0.000679131	0	0	0.10339	0	0	0.0943829	0.0196539	0.0743506	0	0.00644664	0.352953	0	0.0219187	0.0844213
GSM190152_Control	0	0.0305147	0.0176388	0.19426	0	0	0.027343	0.0928403	0	0	0.0212926	0	0.0436794	0	0.0356355	0.0864498	0	0.0333719	0.322467	0	0	0.0945071
GSM190153_Control	0	0.00708331	0.0104119	0.0361524	0	0.19366	0	0.0742828	0	0	0.0263348	0	0	0.0957643	0.113225	0.162572	0.0948822	0	0.0412318	0.0175198	0.050707	0.0761731
GSM190154_Control	0.0197647	0	0.00467009	0.131814	0.0391116	0.0394177	0	0.0473696	0.0241905	0	0.0111477	0.056935	0	0.118728	0.0441807	0.265227	0	0.0341324	0	0.0794688	0	0.0838424
GSM190155_Control	0	0.0138515	0.0101198	0	0	0.23227	0	0.0503168	0	0	0.012388	0	0	0.0189143	0.00567346	0.119533	0	0.0964363	0.0703852	0.190731	0.0224131	0.156968
GSM190156_Control	0	0.00658291	0.0205962	0	0.000525416	0.126079	0	0.0221511	0	0.0563758	0.00966837	0	0	0.177768	0.00272877	0.0441262	0	0.0845663	0.134152	0.107887	0	0.206794
GSM252871_Control	0.0129263	0	0.0074083	0	0	0.204686	3.14693e-05	0.0530118	0.00122781	0.0316651	0	0.00846243	0	0	0.0588347	0.106816	0.0329445	0.0173878	0.460943	0	0	0.00365534
GSM252876_Control	0.0166062	0	0.0158662	0	0	0.122459	0.0362361	0.113512	0	0.0283511	0.0228074	0	0	0.0154072	0.118187	0.0184073	0.027994	0.0356116	0.325114	0	0.0351538	0.0682862
GSM252879_Control	0	0.0517493	0.0248273	0	0	0.206951	0.000246382	0.000369093	0	0.00060159	0.00524233	0	0.000893129	0.0497397	0.0343816	0.170098	0.0503901	0.0933386	0.125061	0.0442749	0.0353211	0.106515
GSM252880_Control	0	0.0384858	0.0155022	0.0505096	0	0.199851	0	0.131264	0.00660311	0.0162674	0	0	0.0064587	0.0233055	0.0123672	0.00527691	0.0108043	0.0767531	0.319085	0	0.0376562	0.0498106
GSM252881_Control	0.00799496	0	0.00121023	0.00100397	0	0.20839	0	0.0418497	0.0235244	0	0.044037	0	0	0.0143856	0.0250588	0.210507	0.117683	0.0382756	0.0828266	0.0277841	0.00679769	0.148671
GSM252882_Control	0	0.0525866	0.00396093	0	0	0.144243	0	0.00873741	0	0	0.0601186	0.00239826	0	0.105062	0.0248097	0.146507	0.0566825	0	0.242503	0	0	0.15239
GSM252885_Control	0	0.0335543	0.0228035	0	0	0.224698	0	0.0427491	0	0.0255719	0	0.0201227	0	0.0132971	0.0307219	0.182023	0	0.0732263	0.29107	0	0	0.0401624
GSM254149_Control	0	0	0.0106224	0.0240005	0	0.11861	0	0.0388799	0.0232614	0	0	0.0411554	0	0	0	0.0600538	0	0.0468508	0.557892	0	0.0471567	0.0315169
GSM254150_Control	0	0.00633736	0.0108188	0.0474624	0	0.208367	0	0	0	0.0105018	0.113885	0.00129435	0.010889	0	0.00866726	0.097457	0.00227493	0.0348821	0.0644832	0.037298	0	0.345381
GSM254151_Control	0.000130409	0	0.0200266	0.139299	0	0.209403	0	0.04564	0	0	0.102715	0.0176399	0.0491645	0.0361189	0.0319153	0.132968	0.04636	0.0144272	0.0607791	0	0.0238179	0.069596
GSM254152_Control	0	0	0.0316518	0.070096	0	0.111535	0.00445584	0.0730626	0.0314387	0.00528061	0.0235328	0	0	0.0406015	0.0411323	0.12323	0.0307419	0	0	0.236724	0.0753993	0.101117
GSM254157_Control	0	0	0.0056713	0	0	0.123551	0.095253	0.0593298	0	0.106227	0.00871442	0	0	0.0715153	0.0366275	0.118821	0.0164288	0.0780687	0.098258	0.0212528	0.0156634	0.144617
GSM254159_Control	0	0.0254785	0.00679963	0.0111682	0	0.16168	0.0155122	0	0	0	0.0317103	0	0	0.118195	0.0336388	0.106771	0.00277204	0.00158716	0.287417	0.0583568	0.0265245	0.112388
GSM254160_Control	0.0310737	0	0.0169762	0.121456	0	0.162504	0	0.0348091	0.0314121	0	0.031745	0.0140038	0	0.033361	0.00435237	0.123577	0.0137463	0.0489841	0.259859	0	0.00724934	0.0648909
GSM254161_Control	0	0	0.00272586	0.0399613	0	0.110681	0	0.0407974	0.0503177	0	0.042528	0.0216747	0.00236374	0.0830476	0.0196727	0.093743	0.0866599	0	0.304142	0	0.0366426	0.0650424
GSM298220_Control	0.014517	0	0.00898636	0.000808146	0	0.187496	0.0131004	0.0106244	0.00179164	0	0.0747265	0.00781927	0.0425528	0.0559867	0.0317403	0.240458	0.0297945	0.0149467	0.0700509	0	0.0149485	0.179652
GSM298223_Control	0	0.0300477	0.0230861	0.00118391	0	0.174018	0	0.0173231	0.0699983	0	0.0521302	0	0	0.0572737	0.0146803	0.166379	0	0.0302886	0.193717	0.0764074	0	0.0934663
GSM298224_Control	0	0	0.00717228	0.0361527	0	0.0602607	0	0.0509204	0.0151272	0.0221974	0.0426615	0	0	0.138292	0.0250542	0.153444	0.00490436	0.13339	0.0316407	0.0701431	0	0.208639
GSM298226_Control	0.0224518	0	0.00632716	0	0	0.244863	0	0.106059	0.00614149	0.0211882	0.00753651	0.0164164	0.0211437	0.00456092	0.000571099	0.0714387	0.0143456	0.0743801	0.123818	0	0.00922691	0.249531
GSM298227_Control	0	0.00983191	0.0278068	0	0.000330937	0.189864	0	0.0304158	0.0414513	0.0291576	0.0192261	0.00665093	0	0	0.0147171	0.169511	0.0668623	0.0408209	0.207311	0	0	0.146042
GSM298228_Control	0	0	0.0167651	0	0	0.250899	0	0.0835788	0.0065778	0	0.0544307	0.023265	0	0	0.067687	0.128208	0.0473124	0.0120442	0.0887132	0.10592	0	0.1146
GSM298229_Control	0.0484591	0.000904215	0	0	0	0.299232	0.0100918	0.0475517	0	0.0109657	0.0446498	0	0	0.00195396	0.0230486	0.0788248	0.0363689	0.0125515	0.247717	0	0.00669613	0.130985
GSM298230_Control	0.00869443	0	0.0165956	0	0	0.136393	0.0633285	0.14996	0.0322256	0.0843258	0.0299467	0	0	0	0.155994	0.132734	0.00801046	0	0.123327	0	0	0.0584656
GSM298231_Control	0	0.0110962	0.027751	0	0	0.208325	0	0	0.107881	0	0.0484395	0.0149785	0.0677928	0.0709093	0.0164874	0.0231315	0.0614805	0	0.193858	0.079013	0	0.0688565
GSM298233_Control	0	0.00364019	0.0152051	0.081595	0	0.0271463	0	0.0575396	0.0843945	0	0.0543851	0	0	0.0108503	0.016633	0.176848	0.0378845	0	0.367926	0.00872903	0	0.057224
GSM298234_Control	0.00460751	0	0.0142772	0.057619	0	0.186877	0	0.0626915	0.0531532	0.00190096	0.0635733	0	0	0.0468575	0.104833	0.0973322	0.072558	0	0.0842327	0.0498473	0.011645	0.0879946
GSM298235_Control	0.00867425	0	0.0224991	0	0	0.206824	0	0.0420242	0.00788151	0	0	0.0375856	0	0	0.0677507	0.0201052	0.0159789	0.00793988	0	0.169573	0	0.393164
GSM298236_Control	0	0	0.00339908	0.0328984	0	0.0451793	0	0.0433013	0.0196596	0	0	0.0231017	0.0148453	0.117398	0.0659747	0.125887	0	0.0365617	0.029681	0.205339	0.0274801	0.209294
GSM298238_Control	0	0	0.0126626	0	0	0.201529	0	0.0554025	0	0	0.0203815	0.00929343	0	0.0649676	0.0308302	0.0578696	0.0287147	0.0381235	0.326897	0.0253732	0	0.127954
GSM298239_Control	0	0	0.0192531	0.0721309	0	0.12251	0	0.0204536	0.0359557	0	0	0.00817021	0	0.159226	0.0402149	0.14666	0	0	0	0.21972	0	0.155706
GSM298240_Control	0.00100255	0	0.0120752	0.191017	0	0.0593243	0	0.0320754	0.0950839	0	0.060854	0	0.0236539	0.034411	0.0599991	0.0593694	0.0335516	0.0154765	0.243805	0.00314762	0	0.075154
GSM298241_Control	0	0	0.0152688	0.00207382	0	0.189693	0	0.0792676	0	0	0.0423196	0	0	0	0.0163854	0.168033	0.0587669	0.0531024	0.12437	0.0373499	0	0.21337
GSM298242_Control	0.0246874	0	0.0116574	0.0200937	0	0.204537	0	0.152711	0.0231345	0	0.0664248	0	0	0	0.0545359	0.132056	0.0505725	0.0308417	0.204727	0	0	0.0240203
GSM298243_Control	0	0.00767161	0.00991522	0	0	0.205885	0.0112845	0.0591133	0	0	0.123988	0	0	0	0	0.0763481	0.0801115	0.0361742	0.248472	0.0518241	0.0233949	0.0658185
GSM298244_Control	0.0106246	0	0.00647202	0.0892386	0	0.118777	0	0.101939	0.0640841	0.0412121	0	0.0628014	0	0	0.0469239	0.0831286	0.00389925	0.0413572	0.242751	0.0396066	0	0.0471835
GSM298245_Control	0	0.0183174	0.016445	0	0	0.256551	0	0.0845194	0.0128836	0.00423165	0.00477613	0.0154595	0	0.023015	0.0559681	0.0366446	0.0371094	0.036068	0.374677	0	0	0.0233334
GSM298246_Control	0.0590777	0	0	0.108358	0	0.0620048	0	0.0161081	0.0205628	0	0.0437057	0	0	0.0379734	0.00851417	0.125096	0.0200774	0.00210103	0.195096	0.0968961	0.0518532	0.152575
GSM298247_Control	0.00237173	0	0.00733072	0	0	0.220036	0.00793404	0.0141354	0.00531994	0.00899894	0.0836032	0	0	0.0135644	0.00980656	0.112658	0.0926565	0	0.290408	0.00733586	0.0116932	0.112148
GSM300859_Control	0	0.00148297	0.00429756	0.0459014	0	0.136693	0	0.0245031	0.0116472	0	0.0438869	0.00144575	0	0.100913	0.0228045	0.112032	0.00164625	0.0204712	0.248061	0.016285	0.106907	0.101022
GSM302396_Control	0	0.010248	0.0207528	0	0	0.286504	0.000934202	0	0.00213456	0	0.0929055	0.0418571	0.00940997	0.0283076	0.0167338	0.0926381	0.0480169	0	0.0190093	0.126308	0.0277896	0.17645
GSM302397_Control	0	0.0103434	0.0181498	0	0	0.237925	0	0	0.042697	0	0.0537811	0.0100134	0	0	0.0318337	0.0958482	0.025678	0.0241165	0.215193	0	0	0.234422
GSM302399_Control	0	0	0.0235332	0	0	0.147109	0.0450246	0.0403842	0.00991835	0.112623	0.0125622	0	0	0.0195996	0.0288767	0.136537	0.0338169	0.0140045	0.168453	0	0	0.207558
GSM350871_Control	0.0401474	0	0.00887482	0.0572046	0	0.186455	0	0.0757659	0.023663	0	0.139592	0	0.0218089	0	0.0227577	0.179368	4.8166e-05	0.0160593	0	0	0	0.228255
GSM350873_Control	0.0582859	0	0.00159215	0	0	0.26344	0	0.0177733	0.0131766	0.0358903	0.0465057	0	0.0249909	0.000621903	0.00359121	0.119994	0	0.0274312	0.169816	0.0275582	0.0354998	0.153833
GSM350955_Control	0	0	0.0263376	0.00929914	0	0.235707	0	0.0647333	0	0	0.0236564	0.0189299	0	0.0112148	0.0321481	0.175314	0.048386	0.037757	0.27938	0	0	0.0371368
GSM350957_Control	0	0.00348229	0.00670387	0	0.0105878	0.0895663	0.0139618	0.0409127	0	0.0478766	0.0451483	0	0.0319172	0.177956	0.00643032	0.112392	0.0915162	0.0195709	0.0970154	0	0.0496534	0.155309
GSM350958_Control	0	0.0214939	0.00967829	0	0	0.261264	0	0.0145533	0	0.000934601	0	0.0516545	0	0.141842	0.013263	0.125937	0.0816689	0.0158942	0.220309	0	0	0.0415087
GSM364046_Control	0.012561	0	0	0.0284017	0.0324979	0.152908	0	0	0	0	0.0728416	0.0140756	0.0559638	0.162637	0.00069625	0.142623	0.00754711	0.0105742	0.108041	0	0.0555456	0.143088
GSM364048_Control	0.0185633	0.000915617	0	0.0515713	0	0.243183	0	0.00224754	0	0	0	0.0270099	0	0.0239457	0.0419431	0.123299	0.0820238	0.0242655	0.267339	0	0.0384812	0.0552119
GSM410161_Control	0	0.0275203	0.0185843	0	0	0.287004	0	0.0123084	0	0.00551446	0.0510654	0	0	0	0.112175	0.06951	0.0529505	0	0.304849	0	0.00673108	0.0517881
GSM410162_Control	0	0.0143163	0	0	0	0.227594	0	0.0343509	0.00340098	0.0714649	0.0534865	0	0	0.101959	0.027728	0.0460558	0.000264077	0.0220761	0.139072	0.0526157	0.00575865	0.199857
GSM410164_Control	0	0.00129544	0.00182521	0	0.0380409	0.0316173	0.0429715	0.00405382	0	0.045225	0.057885	0	0.00837736	0.249519	0.0169277	0.102	0.0968598	0.00952499	0.0833381	0	0.00801422	0.202525
GSM410165_Control	0	0	0.0161557	0.00868841	0	0.160653	0.00763087	0.0580163	0	0.0305922	0	0	0.00418442	0	0.0495308	0.0987201	0.0411144	0	0.285861	0.0851394	0.0293912	0.124322
GSM434049_Control	0.00656656	0	0.00413612	0	0.097939	0.0344824	0.0596558	0	0	0.073608	0.0200965	0.00293856	0.0456128	0.143209	0.0798728	0.18063	0.00851626	0	0.0501989	0	0.0271784	0.165359
GSM434050_Control	0.00608526	0.0275562	0	0.0337751	0	0.108755	0.0149005	0	0	0.021518	0.102929	0	0.0181073	0.0877776	0.0101972	0.12663	0.00194139	0.0391923	0.0436037	0.00749258	0.0572817	0.292257
GSM434052_Control	0.00994448	0.0110004	0	0.0184559	0.0848453	0.0640802	0.017638	0.00859847	0.000161771	0.0813958	0.0326288	0	0	0.0100299	0.0645488	0.172734	0.0288499	0.0228181	0.0360802	0	0	0.33619
GSM434053_Control	0.00990388	0	0.0119184	0.0285743	0	0.144534	0	0.0225139	0	0	0.0410297	0	0	0	0.154932	0.0564918	0.12187	0.00667035	0.170486	0.0651207	0.00706615	0.15889
GSM434054_Control	0	0.0279551	0.00143926	0	0	0.103195	0.0817603	0.0563118	0	0.0131282	0.0420049	0	0.00194191	0.15462	0.0113999	0.0724662	0.0684689	0.073281	0.0780623	0.0486553	0.00658897	0.158721
GSM434055_Control	0	0.0377744	0.0245431	0	0	0.138806	0	0.0524856	0.00178938	0.00962731	0.0857625	0	0	0.0916269	0.0421772	0.0956587	0.0594777	0.0108171	0.237378	0	0.0214877	0.0905885
GSM434056_Control	0	0.00245663	0.00966852	0.050519	0	0.0951305	0.0207278	0.0326088	0.00633028	0.0307406	0.0849793	0	0.0055687	0	0.00957764	0.0863724	0.0302219	0.0227565	0.142523	0.0343408	0.0333418	0.302136
GSM434057_Control	0	0	0.00965802	0.000784791	0	0.104188	0.00577967	0.105013	0	0.0291775	0	0.00351536	0	0.0267119	0.015194	0.112755	0.105079	0.0704351	0.28203	0	0.0539718	0.075706
GSM434058_Control	0	0.0668271	0.0127312	0.0113794	0	0.21413	0	0.0286067	0.00161913	0	0.00618459	0.00406045	0.0187152	0	0.0158702	0.00335955	0.044297	0.0790418	0.165415	0.142125	0	0.185637
GSM434059_Control	0	0.0280304	0.00989794	0.00824095	0	0.115777	0	0.0563859	0.0220523	0	0.0445058	0	0.00230573	0.0993497	0.0605846	0.0697727	0.0541558	0	0.378587	0.000567297	0	0.0497873
GSM434062_Control	0	0	0.0227382	0	0	0.262147	0	0.0419233	0	0.0476777	0.0550596	0.00375073	0	0.0678528	0.0269272	0.119058	0.0181792	0.0358821	0.099857	0	0	0.198947
GSM434063_Control	0	0	0.0139701	0.00979828	0	0.128002	0	0.0560981	0	0.0239306	0.0240706	0.00699477	0	0.0931503	0.0295656	0.225711	0.0863656	0.0139903	0.147627	0	0.0204755	0.12025
GSM458581_Control	0	0.0161418	0	0	0.0987304	0.182409	0	0.021906	0	0.0082087	0.0672753	0	0.0243709	0.0542444	0.0400527	0.0823118	0	0.0024356	0.288608	0	0	0.113305
GSM458582_Control	0.0554268	0	0.0176666	0.100419	0	0.156551	0	0.165137	0.0037838	0	0	0.0291131	0	0.0279434	0.0675308	0.0297504	0.00164117	0.010126	0.189767	0	0.098546	0.0465971
GSM469991_Control	0	0.0364675	0.00452424	0	0.021525	0.162557	0	0	0	0	0.114236	0	0	0.0954955	0.0126483	0.120803	0	0.0460849	0.152585	0.0303119	0	0.202762
GSM470000_Control	0	0.00303984	0.00805353	0	0	0.119732	0.00135529	0.0397311	0	0.0203619	0.011793	0	0	0.110101	0.0422879	0.136579	0.0900931	0	0.259339	0.000474063	0.0173015	0.139757
GSM252828_Treat	0	0	0.0207397	0.183268	0	0.0211867	0.0383559	0.077375	0	0	0.071551	0.00906338	0.0572493	0.0639971	0.016105	0.170831	0.0661036	0	0.150664	0	0.0169803	0.0365302
GSM252829_Treat	0.00184435	0	0.0075452	0	0	0.0449682	0	0.086803	0.00156847	0.0350139	0.00439364	0	0	0.364001	0.0321688	0.109787	0.0481577	0.00811964	0.0241094	0.114543	0.0150854	0.101891
GSM252830_Treat	0	0.0361302	0.0110886	0.0332643	0	0.107009	0.0157522	0.0305889	0	0.00998493	0.0151681	0	0.0660733	0.197874	0.00480572	0.074132	0.0808613	0.0239415	0.0220903	0.0382198	0.062487	0.170529
GSM252831_Treat	0	0	0.0104751	0	0	0.105871	0.000606825	0.00114086	0	0	0.0165905	0	0.0107447	0.0665606	0.00617217	0.094305	0.0352902	0.057135	0.106093	0.162005	0.0736646	0.253346
GSM252833_Treat	0	0.029191	0.0322645	0	0.0436101	0.0359431	0	0.0718158	0	0.0316026	0	0.0202605	0	0.0568355	0.0106941	0.0607463	0.00296023	0.0522615	0.44983	0.00810303	0.0144178	0.0794646
GSM252835_Treat	0	0.016177	0.0113744	0	0	0.0867574	0.00455479	0.0781388	0	0.035647	0.018124	0	0	0.138045	0.0186874	0.181674	0.0650322	0.0262029	0.14504	0	0.0455536	0.128992
GSM252836_Treat	0	0	0.0164086	0	0	0.130636	0	0.0928423	0	0.0285541	0.0406396	0	0	0.0540232	0.0105275	0.153476	0.044175	0.035301	0.216415	0.0314764	0.000151795	0.145373
GSM252837_Treat	0	0.0202817	0.0150923	0.0101189	0	0.0329881	0.00986154	0.014907	0	0	0.0273473	0	0	0.287577	0.0204282	0.121736	0.0962753	0.0312262	0.130933	0	0.0208308	0.160397
GSM252838_Treat	0	0	0.0120756	0.0264425	0	0.0577013	0	0.0390664	0	0.0386969	0.0177188	0	0	0.0609128	0.0699701	0.0768141	0.0232266	0.0752493	0.0446205	0.0565922	0.0462295	0.354683
GSM252839_Treat	0	0.0101904	0.0294384	0	0	0.183759	0	0.0824122	0	0	0.0298093	0.0216995	0	0.0326424	0.0297284	0.108177	0	0.0493353	0.274981	0.0502641	0.0117544	0.0858082
GSM252841_Treat	0	0.0312218	0	0.0353659	0	0	0	0.0441005	0.0016413	0	0	0	0.0895747	0.292314	0.00964483	0.298355	0.01205	0	0.0980676	0	0.0313295	0.0563344
GSM254163_Treat	0	0.0120148	0.00872298	0	0	0.139754	0	0.0144246	0	0	0	0	0	0.106963	0.0079772	0.144551	0.00405826	0.027575	0	0.256543	0.0217479	0.255669
GSM254169_Treat	0	0.00730007	0.00802703	0.00964915	0	0.154991	0	0.0379302	0.0316218	0	0.0529103	0	0	0.0116006	0	0.113223	0.0829749	0.0358476	0.213761	0.0100167	0.0527644	0.177382
GSM254172_Treat	0	0	0.0188164	0	0.0370765	0.069891	0	0.046701	0	0.0444879	0	0.0460952	0.0259113	0.0818388	0.00127279	0.0405203	0.105468	0	0.414195	0	0	0.0677251
GSM254173_Treat	0	0	0.0239745	0.172435	0	0	0.243747	0.0317414	0	0	0.0309017	0.0305241	0.0391803	0	0.180583	0.0349725	0.0190547	0.0140609	0.0519906	0.0603797	0.00988516	0.0565696
GSM254174_Treat	0	0.00950836	0.00749515	0	0	0.131033	0.00521975	0.0557899	0.0083479	0.00470192	0.0165256	0.0190718	0.0302562	0.0395182	0.120662	0.0397476	0.155434	0.0304014	0.170228	0	0	0.15606
GSM254175_Treat	0	0.00814924	0.0192409	0	0	0.295169	0.0126747	0.0537583	0.0370514	0	0.00757822	0.0234776	0.0102788	0.0147066	0.018423	0.0428713	0.05419	0.0275099	0.370027	0	0	0.00489379
GSM254176_Treat	0	0	0.0102794	0	0	0.193584	0	0.0815849	0	0.00286309	0.0559007	0	0	0.0765942	0.0625367	0.145618	0.0294871	0.0807607	0	0.117837	0.0214244	0.12153
GSM364037_Treat	0	0	0.01628	0	0	0.155926	0	0.0162206	0	0.0535817	0.00633781	0	0	0.040341	0.0323748	0.0533936	0.0485496	0.0477389	0.149288	0.0972897	0.0213797	0.261298
GSM364038_Treat	0.0200292	0	0.00997577	0	0	0.152481	0	0.0454114	0.000946044	0.0299462	0.0175821	0	0.013389	0.0991984	0.0277868	0.0832964	0.0308143	0.020669	0.232198	0.0298201	0.0240574	0.162399
GSM364041_Treat	0	0.00763209	0.020124	0.00983388	0	0.170715	0	0.0501052	0	0	0.090555	0	0.0527607	0.0658694	0.00868101	0.0961166	0.0443213	0.0961821	0.133725	0.0202562	0	0.133122
GSM364045_Treat	0.00744159	0	0.0442415	0.0452162	0	0.099717	0	0.0537328	0.00407297	0	0.00957085	0.031025	0.0335439	0.0761249	0.0280085	0.100624	0.0971801	0.00629665	0.27681	0	0.0141787	0.0722158
GSM434064_Treat	0	0.0174298	0.0156551	0	0	0.310212	0.0514989	0	0	0.0307999	0	0.0222333	0	0.0420562	0.0801584	0.0442351	0.0789719	0	0.244223	0	0	0.0625262
