# Supplementary material for: Analysis of immune characteristics and inflammatory mechanisms in COPD patients: a multi-layered study combining bulk and single-cell transcriptome analysis and machine learning
Source: Front Med (Lausanne). 2025 Jul 21;12:1592802. doi: 10.3389/fmed.2025.1592802 (PMC12318759; doi:10.3389/fmed.2025.1592802)
Supplement: Supplementary file 10 [file Table_10.xlsx]

## Sheet: c2.cp.kegg.symbols_pathway_diff
Pathway	t	pvalue	Sig
KEGG_N_GLYCAN_BIOSYNTHESIS	1.40727	0.173979	Not
KEGG_OTHER_GLYCAN_DEGRADATION	0.655148	0.520702	Not
KEGG_O_GLYCAN_BIOSYNTHESIS	2.63287	0.0204108	Up
KEGG_GLYCOSAMINOGLYCAN_DEGRADATION	3.16962	0.00481346	Up
KEGG_GLYCOSAMINOGLYCAN_BIOSYNTHESIS_KERATAN_SULFATE	2.4427	0.0248384	Up
KEGG_GLYCEROLIPID_METABOLISM	-0.149754	0.882782	Not
KEGG_GLYCOSYLPHOSPHATIDYLINOSITOL_GPI_ANCHOR_BIOSYNTHESIS	0.552365	0.588079	Not
KEGG_GLYCEROPHOSPHOLIPID_METABOLISM	1.27366	0.220026	Not
KEGG_ETHER_LIPID_METABOLISM	-1.70225	0.110058	Not
KEGG_ARACHIDONIC_ACID_METABOLISM	1.58466	0.133485	Not
KEGG_LINOLEIC_ACID_METABOLISM	1.08893	0.288529	Not
KEGG_ALPHA_LINOLENIC_ACID_METABOLISM	0.415488	0.683772	Not
KEGG_SPHINGOLIPID_METABOLISM	0.763933	0.458506	Not
KEGG_GLYCOSPHINGOLIPID_BIOSYNTHESIS_LACTO_AND_NEOLACTO_SERIES	-0.587982	0.564664	Not
KEGG_GLYCOSPHINGOLIPID_BIOSYNTHESIS_GLOBO_SERIES	0.82693	0.418353	Not
KEGG_GLYCOSPHINGOLIPID_BIOSYNTHESIS_GANGLIO_SERIES	1.58429	0.134921	Not
KEGG_RIBOFLAVIN_METABOLISM	-1.05339	0.304338	Not
KEGG_NICOTINATE_AND_NICOTINAMIDE_METABOLISM	-0.762196	0.454539	Not
KEGG_PANTOTHENATE_AND_COA_BIOSYNTHESIS	-2.92151	0.00953401	Down
KEGG_AMINOACYL_TRNA_BIOSYNTHESIS	-0.895722	0.381918	Not
KEGG_BASAL_TRANSCRIPTION_FACTORS	-1.10459	0.283149	Not
KEGG_NON_HOMOLOGOUS_END_JOINING	0.0807472	0.936429	Not
KEGG_SNARE_INTERACTIONS_IN_VESICULAR_TRANSPORT	-2.15779	0.0429836	Down
KEGG_LYSOSOME	1.71162	0.102387	Not
KEGG_CARDIAC_MUSCLE_CONTRACTION	-0.813901	0.428525	Not
KEGG_RENIN_ANGIOTENSIN_SYSTEM	0.803787	0.435118	Not
KEGG_CIRCADIAN_RHYTHM_MAMMAL	0.415159	0.685273	Not
KEGG_TASTE_TRANSDUCTION	3.85143	0.00143104	Up
KEGG_PROXIMAL_TUBULE_BICARBONATE_RECLAMATION	1.71199	0.102513	Not
KEGG_PATHOGENIC_ESCHERICHIA_COLI_INFECTION	-0.799466	0.434346	Not
KEGG_SYSTEMIC_LUPUS_ERYTHEMATOSUS	-0.837001	0.412329	Not
KEGG_PRIMARY_IMMUNODEFICIENCY	-1.26416	0.22014	Not
KEGG_HYPERTROPHIC_CARDIOMYOPATHY_HCM	0.735986	0.471743	Not
KEGG_ARRHYTHMOGENIC_RIGHT_VENTRICULAR_CARDIOMYOPATHY_ARVC	1.12852	0.273501	Not
KEGG_DILATED_CARDIOMYOPATHY	1.57624	0.131868	Not
KEGG_GLYCOLYSIS_GLUCONEOGENESIS	-0.108114	0.915189	Not
KEGG_CITRATE_CYCLE_TCA_CYCLE	-2.55425	0.0204775	Down
KEGG_PENTOSE_PHOSPHATE_PATHWAY	-0.973693	0.341376	Not
KEGG_PENTOSE_AND_GLUCURONATE_INTERCONVERSIONS	-1.21816	0.236684	Not
KEGG_FRUCTOSE_AND_MANNOSE_METABOLISM	0.587442	0.563754	Not
KEGG_GALACTOSE_METABOLISM	0.553831	0.586829	Not
KEGG_ASCORBATE_AND_ALDARATE_METABOLISM	-0.723936	0.478742	Not
KEGG_FATTY_ACID_METABOLISM	0.102359	0.919473	Not
KEGG_STEROID_BIOSYNTHESIS	1.17612	0.254883	Not
KEGG_PRIMARY_BILE_ACID_BIOSYNTHESIS	0.185467	0.854918	Not
KEGG_STEROID_HORMONE_BIOSYNTHESIS	-0.692428	0.496621	Not
KEGG_OXIDATIVE_PHOSPHORYLATION	-2.88777	0.00996724	Down
KEGG_PURINE_METABOLISM	-1.1803	0.254414	Not
KEGG_PYRIMIDINE_METABOLISM	-1.62527	0.12325	Not
KEGG_ALANINE_ASPARTATE_AND_GLUTAMATE_METABOLISM	0.335476	0.741802	Not
KEGG_GLYCINE_SERINE_AND_THREONINE_METABOLISM	0.950991	0.353339	Not
KEGG_CYSTEINE_AND_METHIONINE_METABOLISM	-1.5608	0.137803	Not
KEGG_VALINE_LEUCINE_AND_ISOLEUCINE_DEGRADATION	-1.40919	0.182047	Not
KEGG_VALINE_LEUCINE_AND_ISOLEUCINE_BIOSYNTHESIS	-2.42905	0.0249639	Down
KEGG_LYSINE_DEGRADATION	0.907491	0.374813	Not
KEGG_ARGININE_AND_PROLINE_METABOLISM	1.11463	0.284512	Not
KEGG_HISTIDINE_METABOLISM	1.38897	0.185146	Not
KEGG_TYROSINE_METABOLISM	-0.0366598	0.971234	Not
KEGG_PHENYLALANINE_METABOLISM	0.429236	0.673369	Not
KEGG_TRYPTOPHAN_METABOLISM	-0.020873	0.983685	Not
KEGG_BETA_ALANINE_METABOLISM	-0.568301	0.577376	Not
KEGG_TAURINE_AND_HYPOTAURINE_METABOLISM	0.300131	0.767185	Not
KEGG_SELENOAMINO_ACID_METABOLISM	-0.183491	0.856401	Not
KEGG_GLUTATHIONE_METABOLISM	0.787524	0.441969	Not
KEGG_STARCH_AND_SUCROSE_METABOLISM	-0.0553197	0.956513	Not
KEGG_AMINO_SUGAR_AND_NUCLEOTIDE_SUGAR_METABOLISM	-1.06559	0.301466	Not
KEGG_GLYCOSAMINOGLYCAN_BIOSYNTHESIS_CHONDROITIN_SULFATE	0.945972	0.356833	Not
KEGG_GLYCOSAMINOGLYCAN_BIOSYNTHESIS_HEPARAN_SULFATE	1.81906	0.0886051	Not
KEGG_INOSITOL_PHOSPHATE_METABOLISM	0.928161	0.365815	Not
KEGG_PYRUVATE_METABOLISM	0.201454	0.84348	Not
KEGG_GLYOXYLATE_AND_DICARBOXYLATE_METABOLISM	0.158747	0.875459	Not
KEGG_PROPANOATE_METABOLISM	-1.24991	0.229118	Not
KEGG_BUTANOATE_METABOLISM	-0.576497	0.572721	Not
KEGG_ONE_CARBON_POOL_BY_FOLATE	0.360594	0.723086	Not
KEGG_FOLATE_BIOSYNTHESIS	0.283251	0.780819	Not
KEGG_RETINOL_METABOLISM	-0.569152	0.575309	Not
KEGG_PORPHYRIN_AND_CHLOROPHYLL_METABOLISM	-1.69949	0.104204	Not
KEGG_TERPENOID_BACKBONE_BIOSYNTHESIS	-0.382888	0.707256	Not
KEGG_LIMONENE_AND_PINENE_DEGRADATION	-0.162607	0.873131	Not
KEGG_NITROGEN_METABOLISM	-0.031492	0.975268	Not
KEGG_SULFUR_METABOLISM	1.27924	0.21713	Not
KEGG_METABOLISM_OF_XENOBIOTICS_BY_CYTOCHROME_P450	0.994221	0.332297	Not
KEGG_DRUG_METABOLISM_CYTOCHROME_P450	0.325841	0.747806	Not
KEGG_DRUG_METABOLISM_OTHER_ENZYMES	-1.23697	0.23447	Not
KEGG_BIOSYNTHESIS_OF_UNSATURATED_FATTY_ACIDS	0.845505	0.407557	Not
KEGG_ABC_TRANSPORTERS	0.154149	0.879053	Not
KEGG_RIBOSOME	-2.86772	0.00939648	Down
KEGG_RNA_DEGRADATION	-3.47187	0.00264976	Down
KEGG_RNA_POLYMERASE	-1.49459	0.151665	Not
KEGG_DNA_REPLICATION	-1.30152	0.210547	Not
KEGG_SPLICEOSOME	-2.03143	0.0582835	Not
KEGG_PROTEASOME	-1.54589	0.140287	Not
KEGG_PROTEIN_EXPORT	-0.485676	0.633405	Not
KEGG_PPAR_SIGNALING_PATHWAY	-0.630464	0.535569	Not
KEGG_BASE_EXCISION_REPAIR	-1.25747	0.227832	Not
KEGG_NUCLEOTIDE_EXCISION_REPAIR	-2.32931	0.0314078	Down
KEGG_MISMATCH_REPAIR	-1.94642	0.0657131	Not
KEGG_HOMOLOGOUS_RECOMBINATION	-0.250059	0.805004	Not
KEGG_MAPK_SIGNALING_PATHWAY	0.584214	0.565533	Not
KEGG_ERBB_SIGNALING_PATHWAY	0.393296	0.70063	Not
KEGG_CALCIUM_SIGNALING_PATHWAY	1.40395	0.176864	Not
KEGG_CYTOKINE_CYTOKINE_RECEPTOR_INTERACTION	-1.30162	0.207709	Not
KEGG_CHEMOKINE_SIGNALING_PATHWAY	0.067723	0.946728	Not
KEGG_PHOSPHATIDYLINOSITOL_SIGNALING_SYSTEM	0.60072	0.554487	Not
KEGG_NEUROACTIVE_LIGAND_RECEPTOR_INTERACTION	1.19072	0.252445	Not
KEGG_CELL_CYCLE	-2.09819	0.0501973	Not
KEGG_OOCYTE_MEIOSIS	-2.76781	0.0160148	Down
KEGG_P53_SIGNALING_PATHWAY	-1.16381	0.258366	Not
KEGG_UBIQUITIN_MEDIATED_PROTEOLYSIS	-1.78581	0.0887264	Not
KEGG_REGULATION_OF_AUTOPHAGY	-0.143485	0.887936	Not
KEGG_ENDOCYTOSIS	0.381998	0.706974	Not
KEGG_PEROXISOME	-0.864275	0.397651	Not
KEGG_MTOR_SIGNALING_PATHWAY	0.104862	0.917843	Not
KEGG_APOPTOSIS	-1.83801	0.080318	Not
KEGG_VASCULAR_SMOOTH_MUSCLE_CONTRACTION	0.636955	0.531417	Not
KEGG_WNT_SIGNALING_PATHWAY	1.62902	0.127392	Not
KEGG_DORSO_VENTRAL_AXIS_FORMATION	1.79003	0.0916401	Not
KEGG_NOTCH_SIGNALING_PATHWAY	2.0276	0.0561021	Not
KEGG_HEDGEHOG_SIGNALING_PATHWAY	2.27168	0.0385767	Up
KEGG_TGF_BETA_SIGNALING_PATHWAY	-0.254756	0.801989	Not
KEGG_AXON_GUIDANCE	1.61102	0.122387	Not
KEGG_VEGF_SIGNALING_PATHWAY	-0.0383409	0.969885	Not
KEGG_FOCAL_ADHESION	1.08032	0.294024	Not
KEGG_ECM_RECEPTOR_INTERACTION	1.91645	0.0720948	Not
KEGG_CELL_ADHESION_MOLECULES_CAMS	1.28111	0.214131	Not
KEGG_ADHERENS_JUNCTION	0.434369	0.67256	Not
KEGG_TIGHT_JUNCTION	1.24397	0.234014	Not
KEGG_GAP_JUNCTION	1.79205	0.0887593	Not
KEGG_COMPLEMENT_AND_COAGULATION_CASCADES	0.00116972	0.999078	Not
KEGG_ANTIGEN_PROCESSING_AND_PRESENTATION	-0.586831	0.563654	Not
KEGG_TOLL_LIKE_RECEPTOR_SIGNALING_PATHWAY	-2.41995	0.0255673	Down
KEGG_NOD_LIKE_RECEPTOR_SIGNALING_PATHWAY	-1.80139	0.0866112	Not
KEGG_RIG_I_LIKE_RECEPTOR_SIGNALING_PATHWAY	-0.604422	0.553602	Not
KEGG_CYTOSOLIC_DNA_SENSING_PATHWAY	0.272684	0.787764	Not
KEGG_JAK_STAT_SIGNALING_PATHWAY	-0.263152	0.795041	Not
KEGG_HEMATOPOIETIC_CELL_LINEAGE	-1.54798	0.136595	Not
KEGG_NATURAL_KILLER_CELL_MEDIATED_CYTOTOXICITY	-0.288225	0.776002	Not
KEGG_T_CELL_RECEPTOR_SIGNALING_PATHWAY	-0.766343	0.452293	Not
KEGG_B_CELL_RECEPTOR_SIGNALING_PATHWAY	-0.330961	0.743978	Not
KEGG_FC_EPSILON_RI_SIGNALING_PATHWAY	-1.43526	0.168155	Not
KEGG_FC_GAMMA_R_MEDIATED_PHAGOCYTOSIS	-0.28788	0.776436	Not
KEGG_LEUKOCYTE_TRANSENDOTHELIAL_MIGRATION	-0.474613	0.639971	Not
KEGG_INTESTINAL_IMMUNE_NETWORK_FOR_IGA_PRODUCTION	-0.746541	0.464407	Not
KEGG_LONG_TERM_POTENTIATION	1.12423	0.27772	Not
KEGG_NEUROTROPHIN_SIGNALING_PATHWAY	0.761351	0.455852	Not
KEGG_LONG_TERM_DEPRESSION	0.300171	0.767455	Not
KEGG_OLFACTORY_TRANSDUCTION	0.778626	0.448714	Not
KEGG_REGULATION_OF_ACTIN_CYTOSKELETON	0.465039	0.646697	Not
KEGG_INSULIN_SIGNALING_PATHWAY	0.633798	0.534377	Not
KEGG_GNRH_SIGNALING_PATHWAY	1.35287	0.195028	Not
KEGG_PROGESTERONE_MEDIATED_OOCYTE_MATURATION	-1.44824	0.172849	Not
KEGG_MELANOGENESIS	1.32802	0.205615	Not
KEGG_ADIPOCYTOKINE_SIGNALING_PATHWAY	1.19413	0.246592	Not
KEGG_TYPE_II_DIABETES_MELLITUS	0.0713364	0.943845	Not
KEGG_TYPE_I_DIABETES_MELLITUS	0.0198335	0.984366	Not
KEGG_MATURITY_ONSET_DIABETES_OF_THE_YOUNG	1.33196	0.203698	Not
KEGG_ALDOSTERONE_REGULATED_SODIUM_REABSORPTION	-0.794842	0.439312	Not
KEGG_VASOPRESSIN_REGULATED_WATER_REABSORPTION	0.291604	0.77461	Not
KEGG_ALZHEIMERS_DISEASE	-2.18024	0.0433124	Down
KEGG_PARKINSONS_DISEASE	-2.83964	0.0111322	Down
KEGG_AMYOTROPHIC_LATERAL_SCLEROSIS_ALS	-1.1862	0.251167	Not
KEGG_HUNTINGTONS_DISEASE	-2.32278	0.0329673	Down
KEGG_PRION_DISEASES	0.645327	0.526594	Not
KEGG_VIBRIO_CHOLERAE_INFECTION	2.69381	0.0153532	Up
KEGG_EPITHELIAL_CELL_SIGNALING_IN_HELICOBACTER_PYLORI_INFECTION	-0.49369	0.627552	Not
KEGG_LEISHMANIA_INFECTION	-2.04421	0.0539881	Not
KEGG_PATHWAYS_IN_CANCER	-0.0120582	0.990546	Not
KEGG_COLORECTAL_CANCER	-2.39466	0.0285598	Down
KEGG_RENAL_CELL_CARCINOMA	0.0462333	0.963663	Not
KEGG_PANCREATIC_CANCER	-0.622792	0.541902	Not
KEGG_ENDOMETRIAL_CANCER	-0.391965	0.70033	Not
KEGG_GLIOMA	0.950192	0.354775	Not
KEGG_PROSTATE_CANCER	-0.480944	0.637075	Not
KEGG_THYROID_CANCER	-0.733204	0.476068	Not
KEGG_BASAL_CELL_CARCINOMA	2.09128	0.0596192	Not
KEGG_MELANOMA	0.756011	0.460156	Not
KEGG_BLADDER_CANCER	0.838977	0.411461	Not
KEGG_CHRONIC_MYELOID_LEUKEMIA	0.971638	0.343014	Not
KEGG_ACUTE_MYELOID_LEUKEMIA	-0.566764	0.577583	Not
KEGG_SMALL_CELL_LUNG_CANCER	0.0817865	0.935634	Not
KEGG_NON_SMALL_CELL_LUNG_CANCER	-0.342318	0.736186	Not
KEGG_ASTHMA	-1.36885	0.185634	Not
KEGG_AUTOIMMUNE_THYROID_DISEASE	0.317692	0.754072	Not
KEGG_ALLOGRAFT_REJECTION	0.0308305	0.9757	Not
KEGG_GRAFT_VERSUS_HOST_DISEASE	-0.143161	0.887594	Not
KEGG_VIRAL_MYOCARDITIS	0.4674	0.645386	Not
