# Supplementary material for: Analysis of immune characteristics and inflammatory mechanisms in COPD patients: a multi-layered study combining bulk and single-cell transcriptome analysis and machine learning
Source: Front Med (Lausanne). 2025 Jul 21;12:1592802. doi: 10.3389/fmed.2025.1592802 (PMC12318759; doi:10.3389/fmed.2025.1592802)
Supplement: Supplementary file 11 [file Table_11.xlsx]

## Sheet: h.all.v2022.1.Hs.symbols_pathwa
Pathway	t	pvalue	Sig
HALLMARK_TNFA_SIGNALING_VIA_NFKB	-1.188	0.248422	Not
HALLMARK_HYPOXIA	0.354541	0.726726	Not
HALLMARK_CHOLESTEROL_HOMEOSTASIS	1.25831	0.222214	Not
HALLMARK_MITOTIC_SPINDLE	0.636281	0.535662	Not
HALLMARK_WNT_BETA_CATENIN_SIGNALING	0.471655	0.642548	Not
HALLMARK_TGF_BETA_SIGNALING	1.3382	0.200575	Not
HALLMARK_IL6_JAK_STAT3_SIGNALING	-1.41496	0.171793	Not
HALLMARK_DNA_REPAIR	-1.45928	0.168311	Not
HALLMARK_G2M_CHECKPOINT	-1.55073	0.14606	Not
HALLMARK_APOPTOSIS	-0.218264	0.829344	Not
HALLMARK_NOTCH_SIGNALING	1.89011	0.0743648	Not
HALLMARK_ADIPOGENESIS	-0.303614	0.764895	Not
HALLMARK_ESTROGEN_RESPONSE_EARLY	3.14191	0.00535017	Up
HALLMARK_ESTROGEN_RESPONSE_LATE	0.848835	0.407169	Not
HALLMARK_ANDROGEN_RESPONSE	0.588134	0.563325	Not
HALLMARK_MYOGENESIS	1.37275	0.184449	Not
HALLMARK_PROTEIN_SECRETION	-0.725608	0.4772	Not
HALLMARK_INTERFERON_ALPHA_RESPONSE	-0.445416	0.660578	Not
HALLMARK_INTERFERON_GAMMA_RESPONSE	-0.741329	0.466704	Not
HALLMARK_APICAL_JUNCTION	1.26008	0.222857	Not
HALLMARK_APICAL_SURFACE	1.72742	0.101128	Not
HALLMARK_HEDGEHOG_SIGNALING	0.546071	0.591127	Not
HALLMARK_COMPLEMENT	-0.665403	0.513657	Not
HALLMARK_UNFOLDED_PROTEIN_RESPONSE	-0.0983902	0.922688	Not
HALLMARK_PI3K_AKT_MTOR_SIGNALING	-0.47783	0.638793	Not
HALLMARK_MTORC1_SIGNALING	-1.14272	0.266532	Not
HALLMARK_E2F_TARGETS	-3.25326	0.00489392	Down
HALLMARK_MYC_TARGETS_V1	-2.23629	0.03956	Down
HALLMARK_MYC_TARGETS_V2	-0.0847312	0.933349	Not
HALLMARK_EPITHELIAL_MESENCHYMAL_TRANSITION	1.52203	0.143345	Not
HALLMARK_INFLAMMATORY_RESPONSE	-1.9396	0.0662207	Not
HALLMARK_XENOBIOTIC_METABOLISM	0.100093	0.921652	Not
HALLMARK_FATTY_ACID_METABOLISM	-1.73629	0.104348	Not
HALLMARK_OXIDATIVE_PHOSPHORYLATION	-2.47452	0.0244946	Down
HALLMARK_GLYCOLYSIS	0.636824	0.533061	Not
HALLMARK_REACTIVE_OXYGEN_SPECIES_PATHWAY	0.223653	0.825682	Not
HALLMARK_P53_PATHWAY	0.912695	0.374011	Not
HALLMARK_UV_RESPONSE_UP	-0.0378608	0.970222	Not
HALLMARK_UV_RESPONSE_DN	0.965368	0.346862	Not
HALLMARK_ANGIOGENESIS	0.642619	0.528226	Not
HALLMARK_HEME_METABOLISM	0.725556	0.4765	Not
HALLMARK_COAGULATION	0.312028	0.758097	Not
HALLMARK_IL2_STAT5_SIGNALING	0.0756116	0.940462	Not
HALLMARK_BILE_ACID_METABOLISM	0.27329	0.787362	Not
HALLMARK_PEROXISOME	-0.829774	0.417435	Not
HALLMARK_ALLOGRAFT_REJECTION	-1.09589	0.290974	Not
HALLMARK_SPERMATOGENESIS	-2.22297	0.0439703	Down
HALLMARK_KRAS_SIGNALING_UP	-0.908835	0.373766	Not
HALLMARK_KRAS_SIGNALING_DN	0.328174	0.746084	Not
HALLMARK_PANCREAS_BETA_CELLS	0.889465	0.385806	Not
